# Supplementary material for: 3-Acetyl-2-methyl-4-phenyl­quinolin-1-ium chloride
Source: Acta Crystallogr Sect E Struct Rep Online. 2010 Jul 14;66(Pt 8):o2001. doi: 10.1107/S1600536810027017 (PMC3007226; doi:10.1107/S1600536810027017)
Supplement: Supplementary file 2 [file e-66-o2001-Isup2.hkl]

#
# h,k,l, Fc-squared, Fo-squared, sigma(Fo-squared) and status flag
#
data_I
_shelx_title ' tk7_0m in P2(1)/c'
_shelx_refln_list_code          4
_shelx_F_calc_maximum      175.33
_exptl_crystal_F_000       624.00
_reflns_d_resolution_high  0.7697
 
loop_
 _symmetry_equiv_pos_as_xyz
 'x, y, z'
 '-x, y+1/2, -z+1/2'
 '-x, -y, -z'
 'x, -y-1/2, z-1/2'
 
_cell_length_a     9.5046
_cell_length_b     8.5787
_cell_length_c    18.2538
_cell_angle_alpha  90.000
_cell_angle_beta   94.282
_cell_angle_gamma  90.000
 
_shelx_F_squared_multiplier     1.000
 
loop_
 _refln_index_h
 _refln_index_k
 _refln_index_l
 _refln_F_squared_calc
 _refln_F_squared_meas
 _refln_F_squared_sigma
 _refln_observed_status
   1   0   0     3953.72     3858.30     64.01 o
   2   0   0       38.36       14.50      1.05 o
   3   0   0      817.16      870.58     15.36 o
   4   0   0     5293.25     5460.67     90.40 o
   5   0   0      940.06      974.76     17.81 o
   6   0   0      804.24      685.21     13.48 o
   7   0   0      920.88      866.95     16.80 o
   8   0   0      649.23      692.27     14.42 o
   9   0   0        6.70        7.47      2.15 o
  10   0   0      241.34      248.44      7.71 o
  11   0   0      922.28      983.37     35.52 o
  12   0   0       78.58      141.41     11.40 o
   1   1   0     2140.34     2278.53     32.86 o
   2   1   0     2261.33     2385.59     28.01 o
   3   1   0     3793.27     3792.77     44.46 o
   4   1   0      615.90      628.93      9.14 o
   5   1   0      868.08      926.51     12.01 o
   6   1   0      676.40      690.53      9.59 o
   7   1   0        6.28        8.23      1.32 o
   8   1   0       22.37       22.74      4.68 o
   9   1   0        0.67        0.04      1.34 o
  10   1   0      597.94      597.50     10.69 o
  11   1   0        6.56        0.98      3.23 o
  12   1   0       68.03       71.68      9.78 o
   0   2   0     9911.68     9895.51    311.33 o
   1   2   0     1303.82     1307.16     17.27 o
   2   2   0     2715.12     2768.99     40.31 o
   3   2   0       68.19       82.44      1.73 o
   4   2   0        1.91        5.76      0.78 o
   5   2   0       57.61       68.42      1.90 o
   6   2   0      621.37      568.40      8.33 o
   7   2   0      497.60      477.45      7.41 o
   8   2   0       53.60       63.93      3.08 o
   9   2   0       65.00       52.15      2.96 o
  10   2   0      119.84      128.40      5.00 o
  11   2   0       88.33       85.68      7.02 o
  12   2   0       10.65       12.94      4.49 o
   1   3   0     2478.75     2471.21     31.77 o
   2   3   0     1873.37     1993.20     32.87 o
   3   3   0      443.38      402.60      7.37 o
   4   3   0       32.92       25.25      1.79 o
   5   3   0      136.05      102.38      2.66 o
   6   3   0        1.72        6.77      1.51 o
   7   3   0      553.73      551.05      9.27 o
   8   3   0      794.95      716.70     13.48 o
   9   3   0      144.56      125.88      4.77 o
  10   3   0       30.29       27.21      3.43 o
  11   3   0        0.08       -3.26      4.72 o
   0   4   0       63.48       76.92      2.60 o
   1   4   0        0.46       -0.55      0.56 o
   2   4   0      831.64      939.27     13.18 o
   3   4   0     1256.54     1296.18     20.40 o
   4   4   0       97.57      106.77      4.33 o
   5   4   0       15.58       15.60      1.77 o
   6   4   0      236.68      226.63      5.85 o
   7   4   0      660.25      650.47     12.45 o
   8   4   0       96.15      111.07      4.54 o
   9   4   0        0.05        0.44      1.82 o
  10   4   0       29.37       36.32      3.37 o
  11   4   0        1.32        2.77      3.69 o
   1   5   0     1165.39     1223.97     15.34 o
   2   5   0      240.43      284.43      7.56 o
   3   5   0      111.16      115.80      3.70 o
   4   5   0      338.52      358.86      7.57 o
   5   5   0       35.11       37.71      2.84 o
   6   5   0      472.97      444.62     14.91 o
   7   5   0      141.09      134.32      4.83 o
   8   5   0      231.59      229.29      6.63 o
   9   5   0       36.65       33.15      3.32 o
  10   5   0        4.81        9.72      2.60 o
  11   5   0      211.54      206.76     10.37 o
   0   6   0      181.32      144.90      4.29 o
   1   6   0       31.61       22.65      1.43 o
   2   6   0      126.93      127.66      5.41 o
   3   6   0        9.03        6.95      2.49 o
   4   6   0      464.60      455.86      9.36 o
   5   6   0      819.48      808.24     14.82 o
   6   6   0      376.32      417.06      9.32 o
   7   6   0      292.84      287.89      7.61 o
   8   6   0       29.97       39.36      4.23 o
   9   6   0       89.79       98.85      5.15 o
  10   6   0        3.48       -0.58      2.32 o
   1   7   0      555.15      532.72     11.48 o
   2   7   0      222.43      224.46      5.90 o
   3   7   0      177.51      170.68      5.23 o
   4   7   0      179.38      177.57      5.56 o
   5   7   0      213.16      202.12      7.35 o
   6   7   0      115.95      127.88      4.99 o
   7   7   0      144.05      137.29      5.56 o
   8   7   0       60.70       66.88      4.51 o
   9   7   0      431.22      453.95     11.03 o
   0   8   0     1646.90     1564.98     52.79 o
   1   8   0      257.00      250.11      9.91 o
   2   8   0        0.62        2.04      1.77 o
   3   8   0     1544.05     1516.17     28.66 o
   4   8   0      175.34      171.69      5.70 o
   5   8   0      793.02      731.38     14.45 o
   6   8   0      752.22      732.96     14.82 o
   7   8   0      139.01      138.28      6.65 o
   8   8   0       71.24       63.13      4.62 o
   1   9   0       92.55       83.74      6.79 o
   2   9   0       19.50       27.16      3.40 o
   3   9   0      232.06      246.36     11.14 o
   4   9   0      246.43      256.05      7.35 o
   5   9   0       15.39       15.18      2.90 o
   6   9   0        2.03        2.33      2.45 o
   7   9   0       94.85      100.91      5.82 o
   0  10   0      571.11      580.31     26.39 o
   1  10   0      119.88      112.49      8.52 o
   2  10   0      321.27      283.36     11.97 o
   3  10   0       32.79       37.74      5.52 o
   4  10   0      120.62      125.99     15.80 o
   5  10   0        8.04        6.14      3.13 o
   1  11   0       23.99       15.17      6.68 o
 -12   1   1       74.28       93.19     10.75 o
 -11   1   1       24.53       15.32      2.92 o
 -10   1   1       26.23       28.58      2.61 o
  -9   1   1        5.98        5.39      1.50 o
  -8   1   1       18.55       28.05      4.76 o
  -7   1   1       17.55       13.53      1.60 o
  -6   1   1       90.05       97.09      2.74 o
  -5   1   1      492.54      580.01      8.09 o
  -4   1   1       76.42       98.04      5.70 o
  -3   1   1      266.38      283.38      5.43 o
  -2   1   1       23.59       23.79      1.96 o
  -1   1   1      146.67      112.80      1.70 o
   0   1   1     3335.32     3109.39     66.98 o
   1   1   1     3297.46     3367.27     41.58 o
   2   1   1       20.74       15.00      1.31 o
   3   1   1        0.06        0.26      1.01 o
   4   1   1     1319.58     1361.58     18.44 o
   5   1   1        2.53       -0.12      1.53 o
   6   1   1       58.32       54.00      2.07 o
   7   1   1       69.56       70.41      2.44 o
   8   1   1      325.97      323.27      5.93 o
   9   1   1        1.07        3.95      1.58 o
  10   1   1       19.08       28.87      3.18 o
  11   1   1       44.40       40.26      7.82 o
  12   1   1       58.39       64.52      9.12 o
 -12   2   1       98.04       99.65      7.82 o
 -11   2   1        5.46        5.80      2.39 o
 -10   2   1      655.20      657.27     13.11 o
  -9   2   1        3.79        3.52      1.64 o
  -8   2   1       68.06       68.37      3.16 o
  -7   2   1     1550.17     1582.49     20.22 o
  -6   2   1     1139.57     1173.35     15.19 o
  -5   2   1       26.22       42.59      1.69 o
  -4   2   1     1130.11     1125.08     14.12 o
  -3   2   1       14.97        7.11      0.64 o
  -2   2   1     8739.45     8802.13    121.76 o
  -1   2   1      524.28      521.12      6.58 o
   0   2   1     1633.33     1566.42     22.79 o
   1   2   1     8345.36     8883.22    209.37 o
   2   2   1    10776.42    10924.77    127.53 o
   3   2   1      119.07      128.01      6.13 o
   4   2   1       94.25       75.68      1.89 o
   5   2   1      356.32      321.70      4.98 o
   6   2   1       79.78       67.01      3.06 o
   7   2   1     1426.61     1385.58     17.89 o
   8   2   1     2755.18     2710.06     36.85 o
   9   2   1      200.31      242.78      5.66 o
  10   2   1        0.09       -1.05      1.93 o
  11   2   1       12.02       15.95      4.26 o
  12   2   1      742.13      791.62     22.81 o
 -11   3   1       63.49       64.76      4.42 o
 -10   3   1       27.19       27.56      3.07 o
  -9   3   1      591.80      563.66     11.60 o
  -8   3   1      461.77      421.48      9.20 o
  -7   3   1       31.28       36.80      2.29 o
  -6   3   1      204.62      189.62      4.26 o
  -5   3   1     1806.55     1775.44     21.91 o
  -4   3   1     6452.40     6930.07     89.00 o
  -3   3   1        0.29        3.23      1.21 o
  -2   3   1       52.59       61.47      3.23 o
  -1   3   1      414.83      407.13      5.53 o
   0   3   1     2961.56     2873.59     41.55 o
   1   3   1     1975.99     2000.20     23.81 o
   2   3   1     9381.85     9720.93    174.55 o
   3   3   1      115.96      155.72      3.78 o
   4   3   1       33.55       26.93      1.42 o
   5   3   1      147.72      129.65      2.92 o
   6   3   1      628.81      620.56      8.78 o
   7   3   1     1823.81     1746.89     24.45 o
   8   3   1      236.01      210.87      5.92 o
   9   3   1      202.47      185.10      5.75 o
  10   3   1       36.63       37.41      3.34 o
  11   3   1      270.85      253.34     11.06 o
 -11   4   1       51.51       50.46      5.07 o
 -10   4   1      581.52      605.09     12.79 o
  -9   4   1       34.03       36.31      3.24 o
  -8   4   1      177.86      188.86      5.76 o
  -7   4   1      745.83      730.46     13.64 o
  -6   4   1       31.99       27.69      2.52 o
  -5   4   1      558.25      531.56     10.06 o
  -4   4   1     3432.15     3559.19     52.73 o
  -3   4   1      646.08      688.71     12.89 o
  -2   4   1      402.22      389.49      6.21 o
  -1   4   1      350.74      288.69      4.61 o
   0   4   1        4.95        9.02      0.85 o
   1   4   1      125.64      105.78      2.17 o
   2   4   1     1463.34     1568.14     24.46 o
   3   4   1      211.66      174.01      4.35 o
   4   4   1       44.73       48.50      2.64 o
   5   4   1       24.41       13.51      1.78 o
   6   4   1     1610.01     1551.37     27.68 o
   7   4   1      251.39      288.30     14.49 o
   8   4   1       25.36       30.47      2.88 o
   9   4   1      180.40      167.13      5.67 o
  10   4   1      115.72      117.07      6.26 o
  11   4   1       42.27       59.48      6.68 o
 -11   5   1        0.43        2.72      2.87 o
 -10   5   1        1.85        5.14      2.42 o
  -9   5   1      256.27      239.01      7.12 o
  -8   5   1        9.44        8.86      2.25 o
  -7   5   1       14.58       13.74      2.26 o
  -6   5   1       58.36       49.76      3.29 o
  -5   5   1     1275.34     1297.59     21.42 o
  -4   5   1     1825.89     1753.54     27.57 o
  -3   5   1      368.89      356.08      7.32 o
  -2   5   1       74.77       67.92      2.28 o
  -1   5   1     3084.91     3161.82     37.70 o
   0   5   1     2086.42     2058.90     24.96 o
   1   5   1       14.68       18.15      1.17 o
   2   5   1     2202.80     2071.63     27.89 o
   3   5   1      401.68      391.71     15.81 o
   4   5   1       22.45       27.92      2.70 o
   5   5   1      135.71      145.46      4.60 o
   6   5   1      624.76      601.58     11.64 o
   7   5   1      160.64      171.36      5.41 o
   8   5   1      444.92      430.13      9.73 o
   9   5   1      363.69      352.82      8.87 o
  10   5   1      193.06      193.25      7.71 o
 -10   6   1        4.88        2.73      3.73 o
  -9   6   1      125.64      110.23      5.49 o
  -8   6   1      245.40      218.51      6.70 o
  -7   6   1       26.17       22.06      2.71 o
  -6   6   1      698.14      688.47     13.35 o
  -5   6   1     1887.72     1820.92     29.24 o
  -4   6   1     1236.81     1204.72     20.15 o
  -3   6   1      104.50      111.07      6.23 o
  -2   6   1      268.90      268.90      6.21 o
  -1   6   1     2008.62     2058.63     25.27 o
   0   6   1       92.40       91.69      2.40 o
   1   6   1        1.61       -0.89      1.80 o
   2   6   1      445.15      422.08     12.08 o
   3   6   1      298.46      293.22      6.71 o
   4   6   1        3.71       -0.11      2.00 o
   5   6   1     1199.27     1189.82     20.24 o
   6   6   1     1234.77     1172.83     20.28 o
   7   6   1      165.25      166.24      6.91 o
   8   6   1       84.44       82.76      5.83 o
   9   6   1       17.41       19.96      3.00 o
  10   6   1       37.60       26.69      4.07 o
  -9   7   1        1.17        5.88      2.60 o
  -8   7   1        0.35        3.56      2.23 o
  -7   7   1        9.60        5.74      2.28 o
  -6   7   1      434.56      446.45     12.37 o
  -5   7   1       77.01       78.55      4.30 o
  -4   7   1      896.18      892.90     18.54 o
  -3   7   1      479.52      484.79     10.01 o
  -2   7   1      813.96      835.95     14.84 o
  -1   7   1        2.87       -0.02      1.74 o
   0   7   1        0.72       -1.48      1.16 o
   1   7   1       13.70        9.22      1.81 o
   2   7   1      125.94      111.30      8.28 o
   3   7   1        4.72        3.72      3.33 o
   4   7   1       31.99       36.72      3.62 o
   5   7   1      161.17      148.30      7.44 o
   6   7   1      101.95       87.49      5.45 o
   7   7   1       37.35       32.60      3.32 o
   8   7   1        0.07        2.18      2.28 o
   9   7   1       90.64       90.77      5.33 o
  -8   8   1        2.29        4.70      2.64 o
  -7   8   1       45.63       46.18      3.98 o
  -6   8   1        6.68       12.77      3.13 o
  -5   8   1        0.53        0.05      2.21 o
  -4   8   1      202.32      195.80      8.70 o
  -3   8   1        2.19        9.43      3.24 o
  -2   8   1      658.04      659.93     12.59 o
  -1   8   1       26.19       32.70      4.38 o
   0   8   1        5.25        4.99      5.05 o
   1   8   1       27.27       30.95      4.26 o
   2   8   1      138.34      151.19      5.03 o
   3   8   1      341.56      360.31      8.45 o
   4   8   1       21.01       20.53      2.81 o
   5   8   1      103.16       95.48      4.95 o
   6   8   1       38.02       38.03      3.61 o
   7   8   1        0.04        0.59      2.37 o
   8   8   1       82.36       71.40      5.90 o
  -7   9   1       42.02       34.79      4.99 o
  -6   9   1        0.59       -1.59      2.31 o
  -5   9   1       78.07       74.06      4.72 o
  -4   9   1       78.46       71.81      4.52 o
  -3   9   1      111.09      114.23      9.40 o
  -2   9   1      501.19      502.21     12.74 o
  -1   9   1       29.05       21.37      4.15 o
   0   9   1       52.62       50.94      5.53 o
   1   9   1      100.39       96.87      7.36 o
   2   9   1      174.05      172.61      6.87 o
   3   9   1      271.35      250.29      8.44 o
   4   9   1      119.65      113.02      5.24 o
   5   9   1       51.40       49.95      3.94 o
   6   9   1      286.44      288.86      8.42 o
   7   9   1       21.96       11.75      3.13 o
  -5  10   1        7.79        5.88      3.68 o
  -4  10   1      244.77      257.56     13.02 o
  -3  10   1        0.04        1.63      3.58 o
  -2  10   1      191.70      175.07      9.44 o
  -1  10   1      477.57      459.50     26.72 o
   0  10   1        6.71        3.90      3.57 o
   1  10   1      260.83      248.10     11.17 o
   2  10   1        5.47        5.34      6.84 o
   3  10   1      725.24      712.02     29.16 o
   4  10   1        0.44       10.71      7.49 o
   5  10   1       19.84       17.38      3.68 o
  -1  11   1       14.00       14.83      4.72 o
   0  11   1      175.96      174.30     10.02 o
   1  11   1        3.42        0.71      3.90 o
 -12   0   2      563.09      689.79     28.02 o
 -11   0   2      770.16      842.41     22.58 o
 -10   0   2        0.22       -1.08      3.17 o
  -9   0   2      482.39      519.64     12.04 o
  -8   0   2       32.16       36.37      3.81 o
  -7   0   2      295.58      321.85      7.96 o
  -6   0   2      135.66      125.56      4.20 o
  -5   0   2     6631.91     6843.94    113.41 o
  -4   0   2      472.06      646.49     26.43 o
  -3   0   2     5031.29     5237.12     86.58 o
  -2   0   2     5787.14     6077.91    100.17 o
  -1   0   2     1172.76     1133.36     19.06 o
   0   0   2        2.08       -0.81      0.65 o
   1   0   2     3206.25     3057.15     61.28 o
   2   0   2    16285.87    15755.79    259.75 o
   3   0   2      499.84      520.23      9.59 o
   4   0   2       41.97       73.04      3.44 o
   5   0   2      472.19      505.83     10.09 o
   6   0   2      944.00      930.85     17.43 o
   7   0   2        8.83       15.38      2.05 o
   8   0   2     2764.83     2677.51     46.78 o
   9   0   2      334.80      313.34      8.39 o
  10   0   2     1429.61     1482.71     34.56 o
  11   0   2      101.84      122.51     10.43 o
 -12   1   2      138.23      160.22      8.52 o
 -11   1   2       11.32       14.82      2.64 o
 -10   1   2      530.36      507.00      9.55 o
  -9   1   2       47.08       45.94      2.54 o
  -8   1   2     2999.97     2958.44     40.75 o
  -7   1   2       24.30       29.00      1.83 o
  -6   1   2     3980.18     3977.28     47.50 o
  -5   1   2     1304.37     1330.24     16.75 o
  -4   1   2       34.58       67.43      2.87 o
  -3   1   2       20.45       13.22      1.28 o
  -2   1   2     8350.29     8741.01    102.34 o
  -1   1   2      823.62      755.43     10.10 o
   0   1   2      876.61      779.17     13.95 o
   1   1   2     1473.38     1340.90     17.37 o
   2   1   2      508.07      510.07      6.47 o
   3   1   2     1650.34     1705.57     22.53 o
   4   1   2      658.93      819.08     11.57 o
   5   1   2     1715.60     1683.63     20.70 o
   6   1   2      160.54      165.21      3.43 o
   7   1   2      115.90      128.69      3.15 o
   8   1   2      790.60      811.70     11.57 o
   9   1   2     1200.52     1190.37     16.27 o
  10   1   2        1.17        3.85      2.57 o
  11   1   2      408.72      414.96     14.05 o
  12   1   2       56.41       81.78     10.10 o
 -12   2   2        0.31        3.49      2.86 o
 -11   2   2      284.20      296.82      8.06 o
 -10   2   2       15.49       19.31      2.67 o
  -9   2   2      132.41      119.41      6.73 o
  -8   2   2       22.28       24.05      2.93 o
  -7   2   2      309.75      327.43      5.69 o
  -6   2   2       15.19       16.60      1.37 o
  -5   2   2      335.99      316.75      5.06 o
  -4   2   2      268.30      358.38      5.31 o
  -3   2   2     4238.99     4445.85     52.08 o
  -2   2   2     1277.73     1291.08     22.46 o
  -1   2   2       33.18       31.48      1.26 o
   0   2   2       28.32       29.95      1.29 o
   1   2   2       16.78       22.35      1.85 o
   2   2   2     2235.69     2265.04     26.81 o
   3   2   2      128.65      156.57      2.82 o
   4   2   2     1506.12     1565.77     19.16 o
   5   2   2       52.73       61.04      1.86 o
   6   2   2      374.69      366.14      5.78 o
   7   2   2        0.09        0.28      1.51 o
   8   2   2     2103.85     2137.18     29.60 o
   9   2   2       31.83       20.60      2.16 o
  10   2   2      832.90      814.27     33.24 o
  11   2   2       29.74       30.61      4.95 o
 -11   3   2       34.96       34.30      3.49 o
 -10   3   2       56.98       49.49      3.69 o
  -9   3   2      158.14      149.20      5.19 o
  -8   3   2      333.12      319.93      7.69 o
  -7   3   2       69.14       72.62      2.98 o
  -6   3   2      739.34      755.90     11.67 o
  -5   3   2        8.54        6.45      1.02 o
  -4   3   2      308.93      311.84      5.50 o
  -3   3   2     1807.36     2016.62     26.81 o
  -2   3   2      949.05      917.05     12.73 o
  -1   3   2      300.00      332.86      4.67 o
   0   3   2      959.68      988.32     19.00 o
   1   3   2      691.05      668.56      9.18 o
   2   3   2      510.37      568.95      7.43 o
   3   3   2     2171.06     2242.72     26.82 o
   4   3   2      468.39      442.06      7.00 o
   5   3   2       54.28       59.98      1.87 o
   6   3   2      169.21      156.71      3.26 o
   7   3   2      689.16      730.21     13.27 o
   8   3   2      930.02      896.11     15.92 o
   9   3   2        0.07        2.49      1.82 o
  10   3   2        0.03        6.69      3.43 o
  11   3   2      460.04      469.72     16.01 o
 -11   4   2       68.99       85.74      5.13 o
 -10   4   2      139.52      149.81      5.70 o
  -9   4   2      126.78      118.39      4.84 o
  -8   4   2      253.64      240.65      6.67 o
  -7   4   2       48.67       51.72      3.48 o
  -6   4   2      112.13      127.89      4.75 o
  -5   4   2      100.74       95.73      3.57 o
  -4   4   2      111.65      125.50      3.87 o
  -3   4   2       52.53       45.90      2.48 o
  -2   4   2      222.76      240.20      5.25 o
  -1   4   2      669.66      681.87      8.93 o
   0   4   2      136.96      161.68      4.65 o
   1   4   2       23.64       30.53      1.28 o
   2   4   2        2.46        3.81      0.87 o
   3   4   2     2211.12     2484.82     32.94 o
   4   4   2      179.26      205.18      4.96 o
   5   4   2       97.23       92.29      3.44 o
   6   4   2      297.12      288.71      6.73 o
   7   4   2      146.76      146.59      4.80 o
   8   4   2       63.18       65.31      3.79 o
   9   4   2       26.58       19.82      3.28 o
  10   4   2        3.92       -1.07      7.33 o
  11   4   2        0.43        1.58      3.80 o
 -11   5   2       31.84       34.55      3.72 o
 -10   5   2        0.55        1.36      2.87 o
  -9   5   2        8.47        4.91      2.12 o
  -8   5   2        6.26        4.31      2.07 o
  -7   5   2        0.18       -0.68      1.72 o
  -6   5   2      313.35      331.91      7.82 o
  -5   5   2      280.49      270.70      7.81 o
  -4   5   2      148.75      126.73      4.19 o
  -3   5   2       22.69       31.85      2.27 o
  -2   5   2      152.95      142.45      2.73 o
  -1   5   2      570.46      603.03      8.25 o
   0   5   2      143.69      170.60      3.22 o
   1   5   2     1149.04     1212.62     15.28 o
   2   5   2      356.81      371.47      6.33 o
   3   5   2       70.06       86.18      3.15 o
   4   5   2       31.60       31.38      4.23 o
   5   5   2      141.05      135.60      5.05 o
   6   5   2      743.63      731.85     13.59 o
   7   5   2       32.61       32.92      2.83 o
   8   5   2      106.34      115.50      4.80 o
   9   5   2      127.40      135.99      5.37 o
  10   5   2        6.58        9.24      8.63 o
 -10   6   2        2.98        1.37      2.42 o
  -9   6   2      112.63      107.10      5.58 o
  -8   6   2       55.20       47.02      4.07 o
  -7   6   2      550.69      492.86     10.79 o
  -6   6   2     1607.57     1565.74     25.94 o
  -5   6   2        5.96        7.20      2.05 o
  -4   6   2      222.27      228.37      6.82 o
  -3   6   2      538.05      548.79     10.48 o
  -2   6   2     1052.78     1031.13     17.20 o
  -1   6   2      410.13      431.93      6.50 o
   0   6   2       20.42       19.13      1.34 o
   1   6   2      504.41      477.63      6.99 o
   2   6   2      856.30      799.10     12.07 o
   3   6   2       52.45       55.38      3.29 o
   4   6   2      414.24      402.86      9.78 o
   5   6   2      514.22      493.43     10.14 o
   6   6   2       32.02       32.60      3.29 o
   7   6   2        5.80        7.07      2.26 o
   8   6   2      104.03      109.73      5.19 o
   9   6   2       19.09       19.00      3.63 o
  10   6   2       26.02       30.30      5.52 o
  -9   7   2        2.23       -1.25      2.28 o
  -8   7   2      164.17      197.98      9.26 o
  -7   7   2       99.33       86.04      4.83 o
  -6   7   2       18.31       13.77      2.66 o
  -5   7   2       29.13       28.30      2.94 o
  -4   7   2      506.69      482.85     10.13 o
  -3   7   2       98.28       90.14      4.20 o
  -2   7   2     2856.83     2832.38     43.18 o
  -1   7   2     2018.57     1982.74     30.91 o
   0   7   2       52.61       50.91      2.73 o
   1   7   2        5.08        6.15      4.84 o
   2   7   2      105.26       93.51      3.85 o
   3   7   2      919.75      893.74     15.83 o
   4   7   2      316.08      309.97      8.94 o
   5   7   2      172.22      194.12      5.94 o
   6   7   2        8.65        5.98      3.12 o
   7   7   2      839.06      782.86     17.87 o
   8   7   2       71.65       73.47      4.66 o
   9   7   2       72.00       73.49      5.70 o
  -8   8   2       11.27        8.31      3.20 o
  -7   8   2      157.49      168.53      6.31 o
  -6   8   2        0.70        2.69      2.75 o
  -5   8   2      621.70      587.02     14.22 o
  -4   8   2      174.28      175.22      5.77 o
  -3   8   2      489.57      496.47     14.11 o
  -2   8   2      117.02      125.50      4.57 o
  -1   8   2        0.08        3.67      4.09 o
   0   8   2      168.66      171.66      8.63 o
   1   8   2     1711.60     1632.11     38.71 o
   2   8   2     2076.16     2075.24     32.87 o
   3   8   2      113.79      101.37      4.44 o
   4   8   2      679.01      670.24     13.27 o
   5   8   2       85.33       84.75      4.72 o
   6   8   2      103.07      116.33      5.56 o
   7   8   2      368.10      311.03     11.15 o
   8   8   2      387.10      393.41     10.21 o
  -7   9   2        6.18        6.82      2.84 o
  -6   9   2      162.40      166.69      6.33 o
  -5   9   2       60.37       64.50      4.43 o
  -4   9   2      115.34      108.23      5.26 o
  -3   9   2       82.85       77.88      6.83 o
  -2   9   2      540.37      535.79     17.77 o
  -1   9   2      112.94      112.90      7.82 o
   0   9   2      102.22      112.05      7.56 o
   1   9   2      283.05      305.16     13.52 o
   2   9   2      324.89      348.80     10.08 o
   3   9   2       66.25       74.01      5.23 o
   4   9   2       39.97       46.52      3.85 o
   5   9   2      155.66      162.25      6.10 o
   6   9   2      142.75      144.51      6.23 o
   7   9   2        8.70        6.38      2.95 o
  -5  10   2       33.12       34.75      4.48 o
  -4  10   2       44.17       41.08      4.70 o
  -3  10   2      109.36      112.42      8.52 o
  -2  10   2      113.04      107.57      8.29 o
  -1  10   2        0.82       -0.63      3.43 o
   0  10   2        3.39        6.24      3.80 o
   1  10   2       31.08       37.84      5.52 o
   2  10   2      202.54      203.16     10.25 o
   3  10   2       31.42       29.27      5.28 o
   4  10   2      143.20      148.32      7.00 o
   5  10   2        8.22       11.74      3.62 o
  -1  11   2       72.26       66.18      7.25 o
   0  11   2        0.17       -4.80      3.20 o
   1  11   2        1.71        1.63      3.92 o
 -12   1   3       13.04       14.33      4.91 o
 -11   1   3       39.91       34.97      3.27 o
 -10   1   3        0.55        3.87      1.75 o
  -9   1   3       70.06       68.48      3.03 o
  -8   1   3     1138.67     1140.19     15.53 o
  -7   1   3      994.47      948.13     12.98 o
  -6   1   3      253.85      289.75      5.60 o
  -5   1   3       46.22       69.21      2.91 o
  -4   1   3      766.34      839.89     10.92 o
  -3   1   3     1211.78     1203.43     14.89 o
  -2   1   3     6813.69     6857.20     79.90 o
  -1   1   3     3973.26     4066.97     47.34 o
   0   1   3      754.07      774.99     10.32 o
   1   1   3       77.82       77.41      5.38 o
   2   1   3     3358.81     3395.02     43.62 o
   3   1   3      272.96      305.23      5.47 o
   4   1   3     1933.94     2105.61     25.34 o
   5   1   3      822.58      925.93     12.01 o
   6   1   3      653.11      672.74      9.32 o
   7   1   3      103.57      109.72      3.45 o
   8   1   3       11.74       12.54      1.58 o
   9   1   3       26.08       23.09      2.63 o
  10   1   3      244.89      257.24      8.21 o
  11   1   3        1.25       10.10      5.70 o
  12   1   3       23.56       31.93      7.17 o
 -12   2   3      136.42      143.26      5.86 o
 -11   2   3      144.64      147.58      5.70 o
 -10   2   3      194.44      182.38      5.94 o
  -9   2   3        2.47       -0.47      1.25 o
  -8   2   3      115.10      138.97     14.17 o
  -7   2   3      654.52      630.69      9.29 o
  -6   2   3      577.52      578.43      8.72 o
  -5   2   3        0.08        0.23      0.75 o
  -4   2   3     3851.92     3979.84     47.09 o
  -3   2   3     1298.14     1433.94     17.58 o
  -2   2   3      601.24      569.85      7.47 o
  -1   2   3       36.89       42.40      2.22 o
   0   2   3      614.15      659.05      9.15 o
   1   2   3      585.17      633.39      8.77 o
   2   2   3       55.41       35.66      1.62 o
   3   2   3     1447.62     1481.13     17.97 o
   4   2   3      973.39     1082.18     13.62 o
   5   2   3       71.20       48.82      1.76 o
   6   2   3       64.04       57.59      2.06 o
   7   2   3      257.91      271.08      4.91 o
   8   2   3       34.28       40.08      3.06 o
   9   2   3       65.23       64.62      5.64 o
  10   2   3        0.84        2.44      3.46 o
  11   2   3       83.86       86.19      8.63 o
 -11   3   3      202.55      224.42      7.16 o
 -10   3   3       40.04       43.50      3.64 o
  -9   3   3      198.80      216.41      6.91 o
  -8   3   3      118.39      123.32      5.17 o
  -7   3   3      182.86      203.73      7.72 o
  -6   3   3        2.11        7.69      1.36 o
  -5   3   3      263.78      247.90      4.26 o
  -4   3   3        7.99       13.33      1.17 o
  -3   3   3      246.83      173.29      3.00 o
  -2   3   3      813.19      761.15     10.90 o
  -1   3   3     1307.44     1369.11     16.72 o
   0   3   3     1496.80     1519.51     27.61 o
   1   3   3      630.20      744.06      9.49 o
   2   3   3     2752.23     2867.19     33.95 o
   3   3   3      383.91      348.58      5.04 o
   4   3   3     2475.24     2343.27     31.08 o
   5   3   3       38.72       35.07      1.59 o
   6   3   3      664.77      692.91      9.66 o
   7   3   3      130.86      140.30      4.44 o
   8   3   3      159.02      167.98      5.18 o
   9   3   3       12.92       15.95      3.80 o
  10   3   3     1010.29     1048.23     27.53 o
  11   3   3       11.32       14.95      4.72 o
 -11   4   3       47.92       35.84      3.81 o
 -10   4   3      873.43      871.23     16.82 o
  -9   4   3      241.10      210.52      6.43 o
  -8   4   3      457.39      425.44      9.53 o
  -7   4   3      216.30      220.75      6.19 o
  -6   4   3     1414.21     1385.53     22.72 o
  -5   4   3      266.78      259.30      5.10 o
  -4   4   3     1224.92     1253.54     21.90 o
  -3   4   3       99.86      120.54      5.28 o
  -2   4   3      207.80      188.62      3.39 o
  -1   4   3        5.63        7.37      0.88 o
   0   4   3     4665.21     4731.12     68.26 o
   1   4   3     6465.14     6786.73     79.27 o
   2   4   3      308.22      369.10      5.38 o
   3   4   3       24.92       11.59      2.36 o
   4   4   3      922.00      992.09     14.27 o
   5   4   3     2044.03     2039.02     31.52 o
   6   4   3      157.10      157.21      4.74 o
   7   4   3      189.03      186.47      5.43 o
   8   4   3       54.75       58.88      3.53 o
   9   4   3      802.52      823.08     22.69 o
  10   4   3       39.02       44.95      6.68 o
  11   4   3       13.72        8.78      4.26 o
 -11   5   3      221.15      234.61      9.22 o
 -10   5   3      326.36      354.61      9.35 o
  -9   5   3      168.04      170.21      6.02 o
  -8   5   3       70.24       71.90      4.23 o
  -7   5   3      185.48      199.54      5.94 o
  -6   5   3      241.44      206.91      5.94 o
  -5   5   3        5.95        4.93      1.65 o
  -4   5   3      128.35      125.79      8.61 o
  -3   5   3     1431.05     1368.98     19.14 o
  -2   5   3      830.60      832.67     10.96 o
  -1   5   3       24.01       32.55      1.69 o
   0   5   3      304.64      296.12      5.19 o
   1   5   3      874.43      889.87     11.58 o
   2   5   3      213.91      203.52      4.95 o
   3   5   3      152.82      174.36      7.14 o
   4   5   3     3833.52     3973.44     67.96 o
   5   5   3     2449.05     2455.42     40.54 o
   6   5   3     1399.40     1388.69     22.97 o
   7   5   3       27.20       24.20      2.56 o
   8   5   3      226.67      236.90      6.70 o
   9   5   3      134.75      159.16      8.64 o
  10   5   3      526.71      553.19     26.07 o
 -10   6   3      299.52      348.36      9.96 o
  -9   6   3      181.24      186.08      6.53 o
  -8   6   3       47.79       45.87      3.70 o
  -7   6   3      115.39       91.75      4.79 o
  -6   6   3      862.22      886.63     16.25 o
  -5   6   3      111.82      112.70      4.35 o
  -4   6   3      176.42      192.57      5.69 o
  -3   6   3        1.37        0.30      1.74 o
  -2   6   3       37.00       44.35      5.00 o
  -1   6   3      275.39      255.42      4.52 o
   0   6   3        7.47        3.46      1.02 o
   1   6   3      773.52      756.18     10.32 o
   2   6   3      337.83      362.44      6.52 o
   3   6   3      460.03      463.85      9.28 o
   4   6   3        8.54       11.62      4.28 o
   5   6   3        1.13       -0.37      1.75 o
   6   6   3      933.27      946.72     17.06 o
   7   6   3      209.73      227.60      6.54 o
   8   6   3       53.15       48.03      4.42 o
   9   6   3      202.76      207.27     10.14 o
  10   6   3       33.67       46.83      7.33 o
  -9   7   3       49.52       65.58      4.75 o
  -8   7   3       71.10       71.50      4.76 o
  -7   7   3      207.71      187.87      6.27 o
  -6   7   3      220.40      204.25      6.91 o
  -5   7   3      614.05      595.36     12.18 o
  -4   7   3       22.30       30.95      3.95 o
  -3   7   3       25.55       27.13      3.11 o
  -2   7   3     1015.13      981.97     16.91 o
  -1   7   3      229.93      218.66      5.63 o
   0   7   3      216.10      217.62      4.78 o
   1   7   3        9.60        7.26      1.52 o
   2   7   3       24.13       25.33      2.56 o
   3   7   3        0.45        7.94      1.99 o
   4   7   3      950.93      956.17     16.98 o
   5   7   3       23.71       22.05      2.77 o
   6   7   3       98.07       98.98      4.87 o
   7   7   3      210.68      196.99      6.54 o
   8   7   3       20.16       22.12      3.62 o
   9   7   3       81.94       97.77     12.22 o
  -8   8   3       57.67       53.50      4.39 o
  -7   8   3        1.67        0.74      2.31 o
  -6   8   3        3.54        7.61      4.51 o
  -5   8   3      179.62      175.02      7.01 o
  -4   8   3        4.81       11.89      2.40 o
  -3   8   3       57.97       67.03      4.00 o
  -2   8   3       29.86       36.95      3.01 o
  -1   8   3        4.23        4.42      2.09 o
   0   8   3        3.90        3.78      2.82 o
   1   8   3       20.30       24.28      4.15 o
   2   8   3       37.61       42.85      3.25 o
   3   8   3       19.29       23.16      2.76 o
   4   8   3       18.13       20.01      2.76 o
   5   8   3       40.50       38.13      4.37 o
   6   8   3      123.10      109.70      5.57 o
   7   8   3       21.55       20.38      3.21 o
   8   8   3       20.25       30.20      3.67 o
  -7   9   3      229.41      226.99      8.84 o
  -6   9   3       13.62       13.81      3.09 o
  -5   9   3       35.70       41.83      5.03 o
  -4   9   3       30.48       25.64      3.62 o
  -3   9   3      660.20      647.02     15.53 o
  -2   9   3        1.53        0.07      2.49 o
  -1   9   3       56.16       59.77      8.96 o
   0   9   3        0.95        2.86      5.21 o
   1   9   3        0.16        5.87      4.24 o
   2   9   3      625.48      590.43     14.38 o
   3   9   3       73.36       79.29      5.38 o
   4   9   3        0.87        4.48      2.38 o
   5   9   3        2.15        1.89      2.48 o
   6   9   3        5.65        1.87      2.61 o
  -5  10   3      151.72      157.60      7.51 o
  -4  10   3       48.68       53.62      5.07 o
  -3  10   3        4.64        1.93      6.68 o
  -2  10   3      348.64      335.31     14.17 o
  -1  10   3      178.84      171.98     10.92 o
   0  10   3       70.14       72.90      7.00 o
   1  10   3      115.25      125.43      9.10 o
   2  10   3      136.41      126.96      8.39 o
   3  10   3       35.45       36.79      5.64 o
   4  10   3      158.55      185.76      7.96 o
   5  10   3       39.11       53.25      5.26 o
  -1  11   3      234.18      220.84     11.28 o
   0  11   3        0.03        1.07      3.90 o
   1  11   3       29.26       37.00      5.99 o
 -12   0   4       13.66       17.33      7.49 o
 -11   0   4       63.88       60.94      5.87 o
 -10   0   4      408.00      412.78     10.72 o
  -9   0   4      134.50      144.27      5.64 o
  -8   0   4        3.67        4.44      3.41 o
  -7   0   4     1064.37     1062.05     20.37 o
  -6   0   4       27.51       29.42      2.56 o
  -5   0   4       63.34       50.35      2.75 o
  -4   0   4      225.14      223.93      5.70 o
  -3   0   4     5614.61     5667.65    120.40 o
  -2   0   4       23.89       16.39      1.41 o
  -1   0   4     3940.49     3646.15     60.25 o
   0   0   4     1905.37     1719.18     64.19 o
   1   0   4     2271.57     2186.82     44.58 o
   2   0   4     3521.39     3439.40     69.58 o
   3   0   4     2506.61     2473.21     52.96 o
   4   0   4      793.21      895.91     16.11 o
   5   0   4     7813.73     8405.77    138.69 o
   6   0   4     1484.61     1460.00     26.02 o
   7   0   4        0.20        0.88      1.42 o
   8   0   4        5.07       10.23      2.10 o
   9   0   4       30.04       26.72      3.80 o
  10   0   4      170.73      179.20      8.18 o
  11   0   4        1.86       12.38      5.54 o
 -12   1   4        0.92        5.31      2.81 o
 -11   1   4       32.91       35.39      2.97 o
 -10   1   4      330.47      309.41      7.02 o
  -9   1   4      242.81      236.14      5.12 o
  -8   1   4     2550.17     2499.03     31.25 o
  -7   1   4       12.99       12.77      1.54 o
  -6   1   4        0.42        6.37      1.16 o
  -5   1   4       24.96       20.64      1.39 o
  -4   1   4     4999.68     5091.85     59.95 o
  -3   1   4     2668.37     2699.19     32.18 o
  -2   1   4      127.79      126.63      2.29 o
  -1   1   4     2888.63     2817.45     33.14 o
   0   1   4    30740.80    31081.98    529.56 o
   1   1   4      462.32      414.68      6.63 o
   2   1   4     2618.12     2651.45     45.47 o
   3   1   4     2218.36     2203.79     26.25 o
   4   1   4      651.27      656.94      8.66 o
   5   1   4       94.81       72.16      2.14 o
   6   1   4       28.13       30.76      2.98 o
   7   1   4      389.54      373.21      6.10 o
   8   1   4       55.03       73.67      6.29 o
   9   1   4        8.58       10.66      2.31 o
  10   1   4      614.07      610.75     14.29 o
  11   1   4      456.46      493.70     15.90 o
 -12   2   4      104.02      115.79      5.90 o
 -11   2   4      231.64      220.65      8.54 o
 -10   2   4       43.23       35.03      3.76 o
  -9   2   4       31.38       32.71      2.89 o
  -8   2   4     1419.29     1376.79     22.89 o
  -7   2   4      516.85      503.81      8.74 o
  -6   2   4       28.32       27.00      1.69 o
  -5   2   4      179.40      171.78      3.41 o
  -4   2   4      244.67      279.26      4.54 o
  -3   2   4     2755.60     2832.59     33.79 o
  -2   2   4        2.53        2.62      0.61 o
  -1   2   4     5573.40     5770.97     73.71 o
   0   2   4    16306.04    17044.97    286.86 o
   1   2   4        3.52        1.22      1.01 o
   2   2   4       26.45       31.95      1.92 o
   3   2   4     4048.67     4129.76     48.54 o
   4   2   4      543.03      514.28      7.12 o
   5   2   4      288.94      300.32      4.81 o
   6   2   4      602.33      589.39      8.46 o
   7   2   4       17.26       11.93      1.40 o
   8   2   4      731.65      866.31     52.25 o
   9   2   4       27.22       20.55      4.03 o
  10   2   4       58.43       57.02      5.87 o
  11   2   4       37.64       41.39      5.76 o
 -11   3   4       52.01       53.62      4.11 o
 -10   3   4      159.82      148.71      5.53 o
  -9   3   4       32.38       20.36      2.68 o
  -8   3   4      127.44      127.37      4.72 o
  -7   3   4        6.66        9.53      1.58 o
  -6   3   4       60.85       61.64      2.27 o
  -5   3   4       45.91       46.70      1.88 o
  -4   3   4      311.35      378.80     10.58 o
  -3   3   4      141.40      157.36      2.93 o
  -2   3   4      887.40      903.17     17.34 o
  -1   3   4      296.22      335.99      4.93 o
   0   3   4      256.62      234.67      4.10 o
   1   3   4      336.08      367.05     10.49 o
   2   3   4     2960.36     3225.10     49.13 o
   3   3   4       34.08       33.64      1.67 o
   4   3   4       31.57       32.70      1.66 o
   5   3   4        0.02        1.35      0.85 o
   6   3   4       93.17      109.50      2.75 o
   7   3   4     1047.51     1057.99     17.87 o
   8   3   4       54.02       48.38      4.34 o
   9   3   4        0.49       -1.33      2.97 o
  10   3   4       44.02       45.00      5.76 o
  11   3   4       15.68       16.43      8.31 o
 -11   4   4       46.31       56.41      4.37 o
 -10   4   4        0.14        5.99      2.24 o
  -9   4   4       63.16       51.65      3.78 o
  -8   4   4       83.63       75.70      4.19 o
  -7   4   4       34.22       32.04      3.30 o
  -6   4   4       51.45       49.61      4.16 o
  -5   4   4        7.03        7.43      1.27 o
  -4   4   4       19.93       19.63      1.98 o
  -3   4   4      101.12       93.18      2.15 o
  -2   4   4       69.78       66.97      2.02 o
  -1   4   4        4.81        5.92      0.91 o
   0   4   4      544.53      612.50      9.10 o
   1   4   4      303.44      329.77      4.99 o
   2   4   4       41.06       43.12      1.74 o
   3   4   4       18.34       26.31      2.40 o
   4   4   4      772.28      845.70     11.14 o
   5   4   4        6.14        3.75      1.46 o
   6   4   4      199.48      223.33      5.74 o
   7   4   4       93.22       92.53      3.97 o
   8   4   4        0.18       -2.78      1.86 o
   9   4   4        8.18        8.47      3.92 o
  10   4   4       16.94       19.29      4.72 o
  11   4   4       31.23       26.10      5.21 o
 -10   5   4       62.95       69.99      4.63 o
  -9   5   4        5.04        4.41      2.10 o
  -8   5   4       21.86       14.14      2.46 o
  -7   5   4       43.68       50.96      3.57 o
  -6   5   4        2.41       11.05      2.16 o
  -5   5   4       59.40       57.10      3.90 o
  -4   5   4      160.65      184.56      5.13 o
  -3   5   4       10.50       13.19      1.87 o
  -2   5   4       13.00        7.59      2.46 o
  -1   5   4       54.09       56.37      2.06 o
   0   5   4        7.91        9.90      2.26 o
   1   5   4      215.32      235.51      4.06 o
   2   5   4       37.80       49.49      1.73 o
   3   5   4      846.45      892.27     13.20 o
   4   5   4      143.02      127.65      4.15 o
   5   5   4       13.37       11.84      2.49 o
   6   5   4      419.86      428.62      9.36 o
   7   5   4      184.80      176.60      5.51 o
   8   5   4       71.27       71.26      5.05 o
   9   5   4      254.01      272.93     11.63 o
  10   5   4      276.07      278.56     12.09 o
 -10   6   4      141.10      176.19      6.66 o
  -9   6   4      245.42      217.73      7.11 o
  -8   6   4      162.50      162.47      5.89 o
  -7   6   4      654.45      580.88     12.17 o
  -6   6   4        0.62        0.62      1.77 o
  -5   6   4        0.13        1.60      1.71 o
  -4   6   4        6.59        5.09      1.78 o
  -3   6   4       84.57       87.10      3.65 o
  -2   6   4      304.87      330.28      7.23 o
  -1   6   4     1044.42     1087.15     14.21 o
   0   6   4      130.09      116.73      5.03 o
   1   6   4      230.52      202.73      3.88 o
   2   6   4      173.73      162.67      3.92 o
   3   6   4       65.88       69.31      4.19 o
   4   6   4      396.96      414.50      8.80 o
   5   6   4       98.66       95.17      5.64 o
   6   6   4      215.11      225.33      6.43 o
   7   6   4        1.63        5.35      2.62 o
   8   6   4      197.77      198.81      9.43 o
   9   6   4       22.80       32.66      5.30 o
  10   6   4       98.56      108.53      8.64 o
  -9   7   4      146.15      150.53      6.34 o
  -8   7   4      289.48      270.46      8.02 o
  -7   7   4      153.45      146.99      5.70 o
  -6   7   4       25.43       25.96      2.97 o
  -5   7   4     1426.29     1422.58     24.10 o
  -4   7   4     1598.39     1565.66     30.90 o
  -3   7   4     1513.25     1447.37     27.37 o
  -2   7   4      180.61      182.54      5.31 o
  -1   7   4       20.15       16.88      2.15 o
   0   7   4      472.37      441.97      7.72 o
   1   7   4      207.04      200.89      4.65 o
   2   7   4       95.67      115.09      6.49 o
   3   7   4        0.22        2.46      1.75 o
   4   7   4       85.62       86.36      4.32 o
   5   7   4      680.91      666.31     13.11 o
   6   7   4      479.75      485.55     10.71 o
   7   7   4       87.18       96.92      5.09 o
   8   7   4        4.73        3.01      3.05 o
   9   7   4      152.78      156.93      9.45 o
  -8   8   4      306.68      322.59      9.28 o
  -7   8   4       79.63       80.45      4.90 o
  -6   8   4        9.88        7.19      2.42 o
  -5   8   4      400.19      386.34     11.07 o
  -4   8   4        0.08        0.87      2.17 o
  -3   8   4      772.80      759.32     16.32 o
  -2   8   4        0.42        1.91      1.80 o
  -1   8   4      361.39      365.53      9.74 o
   0   8   4       28.34       16.89      3.80 o
   1   8   4      254.67      237.67      9.56 o
   2   8   4     1817.17     1705.97     27.63 o
   3   8   4       18.13       28.70      2.87 o
   4   8   4      246.70      252.08      7.00 o
   5   8   4      293.55      300.24      8.06 o
   6   8   4      193.68      180.76      6.35 o
   7   8   4        5.29        3.85      2.55 o
   8   8   4       35.55       45.95      6.22 o
  -7   9   4      191.09      179.65      8.02 o
  -6   9   4      135.84      140.23      7.02 o
  -5   9   4      120.51      130.81      5.86 o
  -4   9   4      622.86      639.74     13.87 o
  -3   9   4      273.75      272.27      8.94 o
  -2   9   4      405.10      412.62     11.25 o
  -1   9   4       39.93       35.03      5.38 o
   0   9   4      324.05      312.11     11.97 o
   1   9   4      102.64      107.66      7.82 o
   2   9   4       13.52        2.66      3.33 o
   3   9   4        7.51        5.94      2.73 o
   4   9   4       39.53       49.48      3.97 o
   5   9   4      176.66      160.90      6.06 o
   6   9   4      133.80      132.05      6.25 o
  -5  10   4       20.51       21.11      4.06 o
  -4  10   4        1.29        2.03      2.94 o
  -3  10   4       24.74       22.47      4.77 o
  -2  10   4       19.88       17.95      4.72 o
  -1  10   4      147.20      148.67      8.64 o
   0  10   4      199.74      219.60     10.48 o
   1  10   4       40.91       34.32      5.64 o
   2  10   4       23.38       26.22      5.18 o
   3  10   4      724.28      756.78     29.33 o
   4  10   4       80.72       90.21      6.36 o
 -12   1   5      339.77      370.60     11.22 o
 -11   1   5       10.49        9.56      2.23 o
 -10   1   5       83.77       83.52      4.01 o
  -9   1   5      221.14      213.54      5.71 o
  -8   1   5      221.59      209.62      5.81 o
  -7   1   5      943.48      905.18     12.63 o
  -6   1   5      667.62      709.00     10.10 o
  -5   1   5      827.59      820.73     11.12 o
  -4   1   5      704.67      807.62     11.85 o
  -3   1   5      224.55      251.92      4.42 o
  -2   1   5      391.45      374.00      5.32 o
  -1   1   5     7732.06     7615.10     96.34 o
   0   1   5     7797.98     7691.29    125.96 o
   1   1   5      329.50      347.44      6.84 o
   2   1   5       13.06       12.53      0.84 o
   3   1   5        0.04       48.27      4.24 o
   4   1   5      201.38      227.87      3.70 o
   5   1   5      216.45      188.59      4.31 o
   6   1   5       89.94      111.92      2.99 o
   7   1   5        9.01       11.13      1.73 o
   8   1   5      690.09      653.32     15.38 o
   9   1   5        1.71        6.63      2.40 o
  10   1   5       34.90       37.87      4.63 o
  11   1   5       12.56       18.06      4.49 o
 -12   2   5        5.27       11.14      2.70 o
 -11   2   5       56.82       61.46      4.47 o
 -10   2   5       64.60       63.70      4.07 o
  -9   2   5      208.61      198.93      7.71 o
  -8   2   5      186.70      156.55      9.37 o
  -7   2   5      100.20       94.60      3.24 o
  -6   2   5       91.68      103.52      3.18 o
  -5   2   5        2.20        0.17      0.78 o
  -4   2   5     2053.50     2155.49     26.32 o
  -3   2   5      233.77      311.13      5.00 o
  -2   2   5     2950.82     2841.50     37.11 o
  -1   2   5       12.21       20.58      1.12 o
   0   2   5     1358.28     1503.56     18.24 o
   1   2   5     3449.75     3610.51     46.65 o
   2   2   5      514.57      450.13      7.55 o
   3   2   5      216.57      204.55      3.77 o
   4   2   5      777.53      754.11      9.92 o
   5   2   5       53.73       55.66      1.90 o
   6   2   5       14.42       35.59      3.98 o
   7   2   5      195.47      198.94      4.05 o
   8   2   5      554.93      494.49     11.55 o
   9   2   5      235.29      216.83     18.25 o
  10   2   5        4.24        5.16      3.57 o
  11   2   5      192.14      226.66     10.60 o
 -11   3   5       67.12       78.65      6.63 o
 -10   3   5      209.92      218.25     11.52 o
  -9   3   5       52.01       52.74      3.74 o
  -8   3   5      709.23      659.83     12.91 o
  -7   3   5      692.68      705.04     17.56 o
  -6   3   5      574.78      585.30      8.68 o
  -5   3   5        4.63       -0.07      0.89 o
  -4   3   5       18.17       16.82      1.41 o
  -3   3   5      714.63      671.07      9.09 o
  -2   3   5       31.65       34.06      1.65 o
  -1   3   5     3489.55     3357.04     49.02 o
   0   3   5      120.74      145.16      3.02 o
   1   3   5      488.79      445.70     11.73 o
   2   3   5      139.67      207.96      5.53 o
   3   3   5       78.67       50.83      1.92 o
   4   3   5      927.57      948.84     13.56 o
   5   3   5      935.40      896.52     11.88 o
   6   3   5        5.37        8.90      1.33 o
   7   3   5     1811.81     1841.05     28.95 o
   8   3   5     1230.68     1265.59     30.76 o
   9   3   5        0.04       -0.33      3.23 o
  10   3   5       31.45       37.87      5.41 o
  11   3   5       54.44       74.60      7.25 o
 -11   4   5        0.14        2.64      2.37 o
 -10   4   5        1.44        1.81      2.08 o
  -9   4   5      743.81      718.68     14.37 o
  -8   4   5     1535.92     1434.85     24.35 o
  -7   4   5      155.86      150.27      5.08 o
  -6   4   5      355.61      342.95     16.08 o
  -5   4   5      734.68      764.99     11.89 o
  -4   4   5      974.98      909.94     12.08 o
  -3   4   5       42.24       32.93      1.51 o
  -2   4   5     6369.68     6435.49     75.52 o
  -1   4   5        0.11       -0.05      0.74 o
   0   4   5      825.67      780.27     11.24 o
   1   4   5       73.08       64.37      2.62 o
   2   4   5     2679.86     2509.29     30.22 o
   3   4   5      127.63      134.37      2.81 o
   4   4   5      583.95      591.54      9.08 o
   5   4   5        1.79        1.57      1.12 o
   6   4   5      156.76      157.83      4.73 o
   7   4   5      511.99      510.50     10.30 o
   8   4   5       45.81       52.29      5.41 o
   9   4   5      588.45      572.29     17.62 o
  10   4   5       89.08       96.79      8.05 o
  11   4   5      365.00      412.18     15.44 o
 -10   5   5        6.96        1.89      2.24 o
  -9   5   5      173.64      160.75      5.94 o
  -8   5   5       73.96       68.34      4.23 o
  -7   5   5      142.38      140.38      5.12 o
  -6   5   5      700.20      619.93     12.22 o
  -5   5   5      293.74      265.53      6.60 o
  -4   5   5      164.74      161.19      5.50 o
  -3   5   5       91.83      101.04      2.52 o
  -2   5   5      135.80      140.81      3.02 o
  -1   5   5     1629.84     1614.76     20.15 o
   0   5   5      241.10      276.95      5.96 o
   1   5   5      286.01      252.20      4.36 o
   2   5   5      365.70      341.95      5.38 o
   3   5   5      128.53      115.21      3.99 o
   4   5   5      655.84      629.44     11.56 o
   5   5   5       13.96       17.86      4.14 o
   6   5   5      538.72      545.42     12.78 o
   7   5   5      175.11      189.01      5.70 o
   8   5   5       66.74       61.42      5.87 o
   9   5   5       59.18       65.87      7.17 o
  10   5   5       62.97       61.80      6.79 o
 -10   6   5       73.32       67.48      4.87 o
  -9   6   5       47.06       38.62      4.56 o
  -8   6   5      192.37      194.60      6.47 o
  -7   6   5        1.62        4.61      2.13 o
  -6   6   5       55.54       59.04      3.83 o
  -5   6   5       82.40       76.85      5.17 o
  -4   6   5      739.57      711.95     13.31 o
  -3   6   5      106.33      104.22      5.46 o
  -2   6   5     1756.87     1752.10     32.04 o
  -1   6   5      808.13      849.95     16.13 o
   0   6   5      481.97      435.23     12.37 o
   1   6   5       66.75       84.61      2.73 o
   2   6   5      208.05      208.79      4.85 o
   3   6   5       50.02       44.70      2.91 o
   4   6   5      541.43      514.60     12.01 o
   5   6   5       96.54       87.55      4.36 o
   6   6   5        0.73        8.04      2.11 o
   7   6   5       16.65       17.98      3.43 o
   8   6   5        0.04       -2.41      3.10 o
   9   6   5      439.06      485.90     16.58 o
  -9   7   5        0.14        1.20      2.40 o
  -8   7   5       13.87        9.91      2.68 o
  -7   7   5        1.95        2.09      2.17 o
  -6   7   5      658.36      640.88     13.15 o
  -5   7   5       11.55       10.34      2.39 o
  -4   7   5       33.96       34.34      3.05 o
  -3   7   5      446.17      415.51      9.04 o
  -2   7   5      397.17      383.76      8.40 o
  -1   7   5     1311.77     1283.24     21.13 o
   0   7   5        0.07       -1.86      1.24 o
   1   7   5       20.08       23.36      3.80 o
   2   7   5        0.82        2.95      1.75 o
   3   7   5      147.77      140.42      6.40 o
   4   7   5        0.87        2.79      1.91 o
   5   7   5       14.01       20.56      2.70 o
   6   7   5      223.58      227.71      6.83 o
   7   7   5        1.85        1.83      2.21 o
   8   7   5      131.35      130.83      8.49 o
   9   7   5        0.55       -0.23      3.80 o
  -8   8   5       11.61       10.80      2.91 o
  -7   8   5        2.53        4.85      2.48 o
  -6   8   5        0.21       -2.89      1.93 o
  -5   8   5       90.36       84.95      5.76 o
  -4   8   5       69.41       72.58      4.81 o
  -3   8   5       12.39        9.33      2.27 o
  -2   8   5        2.54        4.75      1.90 o
  -1   8   5        3.22        2.58      2.54 o
   0   8   5       54.53       61.40      5.64 o
   1   8   5      154.26      145.76      5.80 o
   2   8   5       29.02       23.68      2.73 o
   3   8   5        2.32        0.92      1.91 o
   4   8   5        1.91        0.68      2.02 o
   5   8   5      140.45      135.94      5.38 o
   6   8   5      393.73      402.07      9.89 o
   7   8   5       11.72       14.45      3.49 o
  -6   9   5      110.02      109.45      6.76 o
  -5   9   5      100.28      105.07      5.61 o
  -4   9   5       46.32       50.04      3.93 o
  -3   9   5       72.59       72.09      5.25 o
  -2   9   5       30.89       33.77      3.87 o
  -1   9   5      237.56      228.15     10.25 o
   0   9   5        8.16        6.03      3.46 o
   1   9   5       85.87       98.91      7.49 o
   2   9   5      154.34      148.99      6.49 o
   3   9   5      528.43      514.06     13.15 o
   4   9   5        9.59        8.63      2.60 o
   5   9   5        1.14       -1.30      2.27 o
   6   9   5       31.85       27.89      3.54 o
  -4  10   5        2.28        0.59      2.92 o
  -3  10   5      122.01      119.25     13.52 o
  -2  10   5      265.21      284.07     12.21 o
  -1  10   5      130.27      148.05      8.87 o
   0  10   5       53.20       51.42      7.17 o
   1  10   5        4.49       14.50      4.15 o
   2  10   5      305.49      310.99     26.23 o
   3  10   5      356.69      351.74     13.82 o
   4  10   5       21.44       19.77      3.84 o
 -12   0   6       63.77       58.74      6.22 o
 -11   0   6       20.77       27.94      8.96 o
 -10   0   6      499.37      486.19     13.07 o
  -9   0   6       52.73       48.31      3.88 o
  -8   0   6      684.55      665.39     14.81 o
  -7   0   6      188.14      184.71      5.95 o
  -6   0   6     3482.99     3482.03     59.62 o
  -5   0   6      803.74      818.58     15.80 o
  -4   0   6      106.87       91.05      4.40 o
  -3   0   6     1079.41     1034.93     18.74 o
  -2   0   6       47.69       40.73      2.13 o
  -1   0   6     1318.19     1265.02     22.01 o
   0   0   6     1780.02     1678.80     36.07 o
   1   0   6      483.67      457.34      8.55 o
   2   0   6       55.74       61.26      2.87 o
   3   0   6     1213.09     1250.12     26.95 o
   4   0   6     5653.12     6418.82    106.16 o
   5   0   6      569.82      560.60     11.71 o
   6   0   6       76.08       79.19      7.37 o
   7   0   6      782.49      852.54     20.74 o
   8   0   6      142.03      171.84     12.38 o
   9   0   6      691.84      594.01     16.70 o
  10   0   6      308.93      304.66     11.17 o
  11   0   6       10.16       14.99      6.19 o
 -12   1   6       75.88       89.89      6.08 o
 -11   1   6      704.95      713.97     12.81 o
 -10   1   6       68.06       67.97      3.61 o
  -9   1   6        0.73       -0.80      1.33 o
  -8   1   6      229.65      226.03      4.89 o
  -7   1   6      481.47      467.66      7.62 o
  -6   1   6     1531.14     1524.92     19.59 o
  -5   1   6     1275.57     1266.71     16.40 o
  -4   1   6      307.60      414.93      6.29 o
  -3   1   6     4264.34     4379.79     60.47 o
  -2   1   6     5543.63     5579.36     65.34 o
  -1   1   6        0.41        2.65      0.68 o
   0   1   6    17140.99    18117.29    428.85 o
   1   1   6      191.97      145.67      2.80 o
   2   1   6      752.82      647.69      8.30 o
   3   1   6      243.49      267.02      4.01 o
   4   1   6      190.30      165.59      2.96 o
   5   1   6      771.43      826.23     10.88 o
   6   1   6     1227.77     1218.52     15.70 o
   7   1   6      113.52      116.03      4.03 o
   8   1   6       84.81       90.21      4.42 o
   9   1   6        5.28        2.35      1.94 o
  10   1   6      378.13      386.40     14.43 o
  11   1   6      351.06      382.94     14.83 o
 -11   2   6        5.21        3.25      2.23 o
 -10   2   6      168.11      154.51      5.62 o
  -9   2   6        4.10        4.67      1.73 o
  -8   2   6       47.72       46.53      2.85 o
  -7   2   6        0.06        0.19      1.12 o
  -6   2   6     1762.01     1733.87     22.06 o
  -5   2   6     1501.56     1540.34     19.61 o
  -4   2   6        2.52        1.72      0.85 o
  -3   2   6       83.61      135.46      2.81 o
  -2   2   6      141.42      173.93      8.46 o
  -1   2   6      178.77      167.74      3.52 o
   0   2   6      112.61      131.22      3.06 o
   1   2   6      214.85      184.92      3.07 o
   2   2   6       81.49       96.45      2.25 o
   3   2   6      170.03      136.78      2.90 o
   4   2   6      169.65      214.14      4.69 o
   5   2   6      506.85      492.33      7.83 o
   6   2   6      167.56      164.55      3.78 o
   7   2   6      391.11      412.86      9.98 o
   8   2   6      540.37      509.46     11.92 o
   9   2   6        0.37        2.12      3.20 o
  10   2   6      136.89      131.94      7.95 o
  11   2   6      228.20      235.97     17.43 o
 -11   3   6       70.92       84.04      5.78 o
 -10   3   6       20.22       25.99      3.12 o
  -9   3   6       14.51       13.21      2.48 o
  -8   3   6      138.66      139.61      4.96 o
  -7   3   6       21.30       26.24      2.25 o
  -6   3   6      300.55      274.57      5.11 o
  -5   3   6       74.55       88.65      2.62 o
  -4   3   6      146.93      145.30      3.13 o
  -3   3   6        0.74        2.52      0.84 o
  -2   3   6      693.27      661.55      8.96 o
  -1   3   6      159.16      164.82      5.67 o
   0   3   6      284.90      273.33      4.34 o
   1   3   6     1679.65     1722.26     39.57 o
   3   3   6       80.17      102.02      2.38 o
   4   3   6       25.52       41.81      6.86 o
   5   3   6      472.87      472.39      7.05 o
   6   3   6        0.03       -0.27      1.06 o
   7   3   6      166.73      149.15     11.73 o
   8   3   6      378.25      371.07     12.67 o
   9   3   6       43.93       39.94      5.18 o
  10   3   6        4.78        5.27      4.24 o
  11   3   6      123.12      151.85      9.10 o
 -11   4   6       41.79       48.76      4.12 o
 -10   4   6      141.30      134.75      5.57 o
  -9   4   6       25.89       29.63      3.12 o
  -8   4   6        1.65        4.29      1.94 o
  -7   4   6        5.98        1.57      1.70 o
  -6   4   6       40.54       47.17      3.15 o
  -5   4   6       43.64       50.53      3.12 o
  -4   4   6       45.60       55.97      2.60 o
  -3   4   6       31.06       43.17      1.80 o
  -2   4   6        3.17        4.66      1.08 o
  -1   4   6       28.36       35.60      2.38 o
   0   4   6       29.15       36.32      2.75 o
   1   4   6      388.93      426.12      7.85 o
   2   4   6      284.25      275.95      4.55 o
   3   4   6       38.13       42.69      2.12 o
   4   4   6       41.88       50.39      1.97 o
   5   4   6      559.92      554.73      9.13 o
   6   4   6      104.14      124.51      5.07 o
   7   4   6      499.36      511.70     15.55 o
   8   4   6      236.86      233.40      9.90 o
   9   4   6       13.50       20.73      8.15 o
  10   4   6      125.05      126.58      9.10 o
 -10   5   6        0.40        3.73      2.37 o
  -9   5   6       62.07       57.30      4.18 o
  -8   5   6       38.77       24.59      2.94 o
  -7   5   6      417.46      350.00      8.59 o
  -6   5   6        9.49       18.20      2.36 o
  -5   5   6       57.23       57.81      3.50 o
  -4   5   6       56.60       60.68      3.37 o
  -3   5   6      164.66      164.93      3.45 o
  -2   5   6     1414.88     1432.89     18.24 o
  -1   5   6        0.05       -1.78      1.29 o
   0   5   6        0.12        6.74      1.89 o
   1   5   6       48.65       45.53      1.95 o
   2   5   6       46.31       49.12      3.41 o
   3   5   6       98.23      108.19      3.18 o
   4   5   6      152.65      162.62     10.21 o
   5   5   6      498.77      475.95     11.20 o
   6   5   6       48.77       48.60      3.25 o
   7   5   6        0.35       -0.33      3.00 o
   8   5   6       84.38       83.09      6.91 o
   9   5   6       14.18       13.00      4.49 o
  10   5   6       14.05       18.18      4.82 o
 -10   6   6      151.46      143.48      6.25 o
  -9   6   6       82.60       83.26      5.08 o
  -8   6   6       51.02       62.82      4.66 o
  -7   6   6       60.47       55.15      3.90 o
  -6   6   6     1022.63      956.97     17.51 o
  -5   6   6      491.95      469.81     10.09 o
  -4   6   6      298.18      287.10      7.16 o
  -3   6   6       75.26       78.85      3.78 o
  -2   6   6     1801.98     1762.26     24.09 o
  -1   6   6     2418.83     2529.63     35.79 o
   0   6   6       34.51       31.41      2.37 o
   1   6   6      598.63      620.84      8.95 o
   2   6   6       16.69       12.42      1.68 o
   3   6   6      993.80      948.79     16.37 o
   4   6   6        8.39       11.54      1.98 o
   5   6   6      149.34      165.32      5.24 o
   6   6   6       34.92       38.95      3.21 o
   7   6   6      330.19      333.29     12.44 o
   8   6   6      130.58      114.81      8.41 o
   9   6   6      139.65      169.66     10.75 o
  -9   7   6        2.93       10.45      2.94 o
  -8   7   6        9.28        8.23      2.61 o
  -7   7   6      629.22      643.92     14.44 o
  -6   7   6     1526.03     1523.08     26.01 o
  -5   7   6       73.01       64.57      3.97 o
  -4   7   6       36.64       38.55      3.13 o
  -3   7   6        1.31        5.05      1.82 o
  -2   7   6      131.31      131.98      5.18 o
  -1   7   6       38.22       42.17      2.94 o
   0   7   6      490.04      502.15      9.82 o
   1   7   6      117.95      101.16      3.40 o
   2   7   6      102.64      108.13      4.02 o
   3   7   6      309.46      277.39      7.87 o
   4   7   6      454.69      443.15      9.69 o
   5   7   6      187.34      188.73      5.94 o
   6   7   6       72.22       82.39      4.58 o
   7   7   6       90.91       98.63      7.83 o
   8   7   6       85.98       79.80      7.25 o
  -8   8   6       18.70       19.38      3.34 o
  -7   8   6       98.88      102.22      5.60 o
  -6   8   6       16.03       17.52      2.97 o
  -5   8   6       11.38       12.02      2.59 o
  -4   8   6       18.26       20.17      2.72 o
  -3   8   6      335.32      337.95      8.31 o
  -2   8   6       25.51       18.75      2.47 o
  -1   8   6      255.93      237.89      7.68 o
   0   8   6      139.92      152.95      7.95 o
   1   8   6      130.33      154.08      6.03 o
   2   8   6        0.30        1.54      1.87 o
   3   8   6       60.95       64.69      3.97 o
   4   8   6      153.24      133.98      6.02 o
   5   8   6       36.12       44.22      7.48 o
   6   8   6       12.33       24.56      3.29 o
   7   8   6      417.30      439.80     15.55 o
  -6   9   6      332.83      358.09      9.60 o
  -5   9   6      322.31      323.21     10.05 o
  -4   9   6       42.66       50.96      4.47 o
  -3   9   6      184.75      190.50      7.45 o
  -2   9   6      347.25      363.25     10.57 o
  -1   9   6       22.41       31.86      4.95 o
   0   9   6      360.97      366.79     13.36 o
   1   9   6      739.93      745.82     21.43 o
   2   9   6      286.13      304.39      9.38 o
   3   9   6       82.85       68.37      4.39 o
   4   9   6      156.97      167.56      7.38 o
   5   9   6        3.49        5.16      2.60 o
   6   9   6      886.42     1025.39     22.63 o
  -4  10   6        5.78        2.45      3.02 o
  -3  10   6        0.22        1.14      3.91 o
  -2  10   6       36.83       37.74      5.75 o
  -1  10   6        5.67        9.94      4.13 o
   0  10   6       64.39       74.46      7.14 o
   1  10   6      385.66      398.68     14.75 o
   2  10   6       21.02       26.22      5.87 o
   3  10   6        9.32       16.10      4.72 o
   4  10   6      114.13      105.32      6.81 o
 -11   1   7        7.65        5.89      2.17 o
 -10   1   7      120.64      124.51      4.48 o
  -9   1   7       23.88       22.55      2.08 o
  -8   1   7      485.55      451.87      7.71 o
  -7   1   7       33.31       32.93      2.08 o
  -6   1   7      257.32      251.87      4.85 o
  -5   1   7        5.12        6.53      1.13 o
  -4   1   7      225.67      210.77      4.31 o
  -3   1   7      570.40      674.98     10.25 o
  -2   1   7      924.32      909.89     18.75 o
  -1   1   7      243.44      303.54      4.61 o
   0   1   7      254.43      255.11      3.94 o
   1   1   7       38.71       33.77      1.24 o
   2   1   7      651.56      637.08      8.27 o
   3   1   7      472.05      479.02      7.33 o
   4   1   7      483.76      543.98      7.42 o
   5   1   7      156.91      159.13      3.09 o
   6   1   7        1.70        0.96      1.53 o
   7   1   7      198.92      207.88      5.56 o
   8   1   7       24.51       23.69      2.87 o
   9   1   7       20.28       28.30      2.95 o
  10   1   7        3.43        5.90      2.81 o
  11   1   7       21.36       33.12      5.30 o
 -11   2   7      165.06      146.17      5.74 o
 -10   2   7       37.42       39.56      3.76 o
  -9   2   7      122.87      128.08      4.59 o
  -8   2   7        8.52        7.93      2.03 o
  -7   2   7      623.71      640.55      9.75 o
  -6   2   7      506.98      509.20      7.99 o
  -5   2   7       35.96       45.49      2.35 o
  -4   2   7      159.83      169.85      3.46 o
  -3   2   7      272.63      239.20      4.52 o
  -2   2   7       25.89       15.13      1.64 o
  -1   2   7     1615.86     1617.11     19.86 o
   0   2   7     2723.93     2742.66     61.25 o
   1   2   7      301.10      313.33      4.69 o
   2   2   7      706.68      721.33      9.46 o
   3   2   7      164.39      166.36      2.99 o
   4   2   7      336.51      318.91      8.10 o
   5   2   7      183.74      185.14      4.49 o
   6   2   7      442.01      475.23     10.76 o
   7   2   7       57.91       53.32      4.02 o
   8   2   7      113.74      104.04      4.97 o
   9   2   7       23.56       25.50      4.49 o
  10   2   7       79.58       66.78      6.56 o
  11   2   7       35.57       47.65      6.22 o
 -11   3   7      109.53      104.04      5.65 o
 -10   3   7     1145.80     1134.34     20.73 o
  -9   3   7        0.00       -1.69      1.74 o
  -8   3   7      175.99      184.34      5.78 o
  -7   3   7       77.41       77.86      3.37 o
  -6   3   7      567.69      519.01      8.11 o
  -5   3   7       84.36       89.78      2.66 o
  -4   3   7     5497.48     5724.18     67.73 o
  -3   3   7      486.86      473.46      7.05 o
  -2   3   7       12.20       24.18      1.35 o
  -1   3   7       10.25        5.26      0.86 o
   0   3   7     1348.67     1446.91     17.98 o
   1   3   7     4055.60     4241.34     70.73 o
   2   3   7      679.68      688.01     11.73 o
   3   3   7      553.12      538.07      8.34 o
   4   3   7       34.71       42.16      3.23 o
   5   3   7     1165.41     1141.84     14.84 o
   6   3   7     1630.75     1597.95     25.05 o
   7   3   7     1006.24     1028.15     33.89 o
   8   3   7       23.82       31.69      4.72 o
   9   3   7      651.38      653.99     19.39 o
  10   3   7      114.35      120.09      8.52 o
  11   3   7        0.06       -1.19      4.03 o
 -11   4   7      151.59      145.33      6.06 o
 -10   4   7        5.97        9.98      2.64 o
  -9   4   7       64.24       72.45      4.52 o
  -8   4   7       11.97        9.68      2.77 o
  -7   4   7      218.94      264.94      7.05 o
  -6   4   7      220.34      221.84      5.20 o
  -5   4   7      797.03      786.29     12.37 o
  -4   4   7      831.30      824.99     11.34 o
  -3   4   7     1290.02     1255.29     16.19 o
  -2   4   7       10.07       18.06      1.37 o
  -1   4   7      891.59      803.82     13.39 o
   0   4   7     1055.64     1026.87     14.72 o
   1   4   7      167.58      168.34      3.36 o
   2   4   7     2757.86     2823.77     45.57 o
   3   4   7       10.36        7.93      1.13 o
   4   4   7       51.88       58.15      2.19 o
   5   4   7     1935.34     1923.57     26.59 o
   6   4   7     2652.04     2671.35     47.34 o
   7   4   7      850.17      842.04     22.35 o
   8   4   7        7.64       10.35      7.82 o
   9   4   7       94.11      104.13      7.95 o
  10   4   7      376.43      396.67     14.75 o
 -10   5   7      169.80      197.41      7.04 o
  -9   5   7        5.94        2.35      2.27 o
  -8   5   7      422.08      398.22      9.65 o
  -7   5   7      316.20      257.29      7.17 o
  -6   5   7       98.26      113.85      4.46 o
  -5   5   7      212.95      191.77      5.62 o
  -4   5   7     1686.46     1704.65     27.36 o
  -3   5   7      128.20      119.84      3.01 o
  -2   5   7      285.30      287.47      5.03 o
  -1   5   7        1.82        2.88      1.15 o
   0   5   7        0.24        0.60      0.96 o
   1   5   7      928.33      930.85     15.47 o
   2   5   7      178.84      169.43      3.54 o
   3   5   7       92.47       76.25      2.89 o
   4   5   7      182.01      174.64      8.99 o
   5   5   7      119.96       99.95      3.87 o
   6   5   7      247.50      233.56      7.41 o
   7   5   7      386.22      393.44     17.60 o
   8   5   7      110.87      114.35      8.29 o
   9   5   7      644.90      664.10     21.51 o
  10   5   7        7.34        1.81      4.22 o
  -9   6   7      117.27      113.16      5.87 o
  -8   6   7      155.48      139.61      5.66 o
  -7   6   7      394.20      378.58     10.64 o
  -6   6   7      431.12      400.50      9.49 o
  -5   6   7       37.27       40.02      3.19 o
  -4   6   7       70.17       74.17      5.19 o
  -3   6   7      833.90      819.75     14.81 o
  -2   6   7     1310.42     1228.23     19.02 o
  -1   6   7       32.69       36.51      2.21 o
   0   6   7      681.33      706.23     10.06 o
   1   6   7        0.65        0.99      1.27 o
   2   6   7       62.38       60.50      2.83 o
   3   6   7      352.90      384.56      8.31 o
   4   6   7      215.69      270.84      8.61 o
   5   6   7        3.86        2.84      1.90 o
   6   6   7      179.82      187.25      6.94 o
   7   6   7        0.04       -0.53      3.33 o
   8   6   7      290.46      288.52     12.09 o
   9   6   7       23.73       32.62      5.87 o
  -9   7   7       17.34       25.24      3.55 o
  -8   7   7        0.15        0.64      2.22 o
  -7   7   7       16.08       19.37      2.87 o
  -6   7   7      514.94      495.46     16.51 o
  -5   7   7      336.48      311.20      8.02 o
  -4   7   7      437.24      421.50      9.48 o
  -3   7   7       39.55       40.02      3.09 o
  -2   7   7      162.22      146.68      5.49 o
  -1   7   7        0.32        2.03      1.60 o
   0   7   7      208.41      182.35     16.27 o
   1   7   7      284.64      258.41      6.16 o
   2   7   7       53.54       73.93      5.17 o
   3   7   7       60.16       63.42      3.74 o
   4   7   7       26.32       22.68      2.68 o
   5   7   7        5.68        7.34      2.19 o
   6   7   7       22.41       25.19      3.59 o
   7   7   7      123.15      123.73      8.64 o
   8   7   7        2.47        2.93      3.69 o
  -8   8   7        2.16        2.19      3.34 o
  -7   8   7       44.73       38.47      3.89 o
  -6   8   7      297.92      274.64      8.02 o
  -5   8   7       78.16       79.25      4.70 o
  -4   8   7      120.82      120.67      5.64 o
  -3   8   7       55.29       59.66      4.48 o
  -2   8   7        1.74        3.15      2.64 o
  -1   8   7        0.12        2.47      2.21 o
   0   8   7        0.71        1.30      2.76 o
   1   8   7       82.75       91.17      4.92 o
   2   8   7       12.40        8.83      2.26 o
   3   8   7        7.07        4.76      2.27 o
   4   8   7       84.30       81.33      4.52 o
   5   8   7        4.78        3.57      2.37 o
   6   8   7       37.84       48.98      4.76 o
   7   8   7      124.75      139.13      9.56 o
  -6   9   7      411.63      457.40     11.23 o
  -5   9   7      303.71      310.94      9.89 o
  -4   9   7       14.36       14.84      3.49 o
  -3   9   7        2.20       -1.81      2.32 o
  -2   9   7       27.41       28.92      3.72 o
  -1   9   7       56.90       61.59      7.98 o
   0   9   7      136.69      139.41      7.83 o
   1   9   7      316.14      309.89     12.38 o
   2   9   7       84.41       83.51      5.49 o
   3   9   7      112.55      117.32      9.22 o
   4   9   7       19.07       20.87      3.16 o
   5   9   7       26.04       24.49      3.40 o
   6   9   7       20.64       44.61      6.10 o
  -4  10   7        3.07        4.79      3.05 o
  -3  10   7        0.37       -2.11      4.89 o
  -2  10   7       97.41       98.38      8.18 o
  -1  10   7       14.81       11.86      4.13 o
   0  10   7       93.37       86.85     10.59 o
   1  10   7       41.01       41.37      5.87 o
   2  10   7        4.56        6.96      4.03 o
   3  10   7        0.01        0.52      3.80 o
 -11   0   8       82.99       60.78      6.10 o
 -10   0   8      395.08      354.30     10.02 o
  -9   0   8     1175.11     1174.01     23.44 o
  -8   0   8     9364.65     9092.12    152.08 o
  -7   0   8     1776.53     1798.14     32.91 o
  -6   0   8      312.12      265.04      8.87 o
  -5   0   8      704.32      718.01     14.48 o
  -4   0   8     1747.99     1773.04     31.41 o
  -3   0   8     2560.00     2620.14     62.16 o
  -2   0   8      915.65      909.45     18.37 o
  -1   0   8       56.58       38.21      2.11 o
   0   0   8      349.31      416.67      8.32 o
   1   0   8       21.53       15.47      1.28 o
   2   0   8      440.04      416.41     10.71 o
   3   0   8     2431.09     2371.67     49.65 o
   4   0   8      132.19      130.88      5.41 o
   5   0   8      299.76      255.40      8.18 o
   6   0   8      217.46      230.91      8.06 o
   7   0   8      557.39      541.95     14.97 o
   8   0   8      414.09      396.83     12.32 o
   9   0   8      632.81      657.09     18.32 o
  10   0   8       71.72       63.84      5.98 o
  11   0   8      271.11      334.63     17.92 o
 -11   1   8      382.94      379.44      8.49 o
 -10   1   8        0.05        2.05      1.76 o
  -9   1   8      134.47      139.59      4.12 o
  -8   1   8       89.03       83.36      3.38 o
  -7   1   8      161.96      162.18      4.02 o
  -6   1   8        5.07       12.54      1.51 o
  -5   1   8     1722.32     1635.85     20.87 o
  -4   1   8      203.08      219.96      4.14 o
  -3   1   8     2429.93     2510.04     30.50 o
  -2   1   8       91.85       94.89      2.32 o
  -1   1   8       56.51       37.12      1.49 o
   0   1   8        0.31        2.16      0.73 o
   1   1   8      756.23      718.37      9.41 o
   2   1   8     3757.02     3745.34     44.25 o
   3   1   8      193.41      200.65      4.68 o
   4   1   8        6.60       18.29      1.83 o
   5   1   8     1747.86     1844.89     28.30 o
   6   1   8      241.67      230.71      5.77 o
   7   1   8       32.08       25.18      2.52 o
   8   1   8     1495.76     1434.41     23.54 o
   9   1   8       14.89       12.54      2.54 o
  10   1   8      109.69      112.78      6.11 o
  11   1   8       78.57       80.52      7.36 o
 -11   2   8       41.22       51.73      4.28 o
 -10   2   8      217.30      204.97     10.11 o
  -9   2   8        9.60       12.11      2.08 o
  -8   2   8      413.44      371.60      7.59 o
  -7   2   8      129.55      115.95      3.87 o
  -6   2   8      369.36      358.14      6.25 o
  -5   2   8       24.38       26.60      1.78 o
  -4   2   8      400.33      408.87      6.44 o
  -3   2   8        2.38        2.96      0.88 o
  -2   2   8      772.94      756.95     10.19 o
  -1   2   8     1965.41     2223.96     29.60 o
   0   2   8      328.71      328.83      6.27 o
   1   2   8      400.96      480.27      6.77 o
   2   2   8        5.24        5.11      0.83 o
   3   2   8      543.36      542.55      8.17 o
   4   2   8     1017.36     1032.73     13.35 o
   5   2   8     1150.02     1131.70     18.31 o
   6   2   8       41.79       40.45      3.95 o
   7   2   8       13.28       12.94      2.61 o
   8   2   8        4.65        3.09      1.98 o
   9   2   8      442.84      430.93     14.28 o
  10   2   8       27.20       23.97      4.72 o
  11   2   8      130.45      154.92      9.10 o
 -11   3   8       56.71       56.36      4.75 o
 -10   3   8       16.09       18.32      3.00 o
  -9   3   8       90.33       85.06      4.76 o
  -8   3   8       88.92       87.11      3.77 o
  -7   3   8      293.93      267.18      6.06 o
  -6   3   8       34.77       42.79      3.98 o
  -5   3   8      111.64      110.79      3.06 o
  -4   3   8      146.09      140.47      3.28 o
  -3   3   8      136.25      159.39      3.93 o
  -2   3   8      178.52      190.02      4.27 o
  -1   3   8     1405.25     1450.44     18.24 o
   0   3   8     4479.20     4795.62     56.66 o
   1   3   8      343.63      400.74      6.58 o
   2   3   8      228.33      235.85      4.78 o
   3   3   8       63.41       73.23      2.08 o
   4   3   8       87.63       88.59      2.66 o
   5   3   8      117.96      114.91      3.73 o
   6   3   8      116.37      115.71      5.22 o
   7   3   8       14.10        9.80      4.56 o
   8   3   8      461.18      455.94     30.30 o
   9   3   8        0.70        1.19      3.58 o
  10   3   8       15.31       14.34      4.61 o
 -11   4   8        5.95        8.08      2.79 o
 -10   4   8        5.35        7.14      2.60 o
  -9   4   8      118.88      107.40      5.25 o
  -8   4   8      112.21       94.09      4.88 o
  -7   4   8      161.11      124.12      4.84 o
  -6   4   8        7.00        6.42      1.59 o
  -5   4   8        2.14        0.63      1.98 o
  -4   4   8      137.59      156.07      3.57 o
  -3   4   8       12.63       10.16      1.25 o
  -2   4   8        1.41       13.04      3.15 o
  -1   4   8        2.50        3.71      1.03 o
   0   4   8        4.87        9.93      1.11 o
   1   4   8      251.12      249.07      7.71 o
   2   4   8        0.01        0.86      0.89 o
   3   4   8      223.97      238.31      4.31 o
   4   4   8       10.07        9.03      1.29 o
   5   4   8      183.55      206.37      4.67 o
   6   4   8      560.79      529.25     15.64 o
   7   4   8       57.21       71.16      6.21 o
   8   4   8      155.57      152.49     12.38 o
   9   4   8       57.75       59.67      6.33 o
  10   4   8       32.28       35.99      5.87 o
 -10   5   8      116.38      113.98      6.05 o
  -9   5   8      308.14      284.39      8.27 o
  -8   5   8       19.01       18.47      2.83 o
  -7   5   8      222.62      204.05      6.47 o
  -6   5   8       36.46       26.23      2.71 o
  -5   5   8      179.84      164.81      9.31 o
  -4   5   8      133.18      134.29      4.33 o
  -3   5   8       55.92       48.68      2.25 o
  -2   5   8        1.48        4.51      1.20 o
  -1   5   8        0.44       -0.12      0.93 o
   0   5   8      365.05      359.41      7.24 o
   1   5   8       58.22       58.12      2.29 o
   2   5   8       41.42       50.92      2.21 o
   3   5   8      683.76      733.53     12.90 o
   4   5   8      302.73      290.56      6.74 o
   5   5   8      137.99      157.16      4.90 o
   6   5   8       20.94       24.76      6.19 o
   7   5   8       23.91       23.12      4.36 o
   8   5   8      192.89      198.98      9.79 o
   9   5   8        0.76        1.81      4.03 o
  -9   6   8       79.48       78.45      5.06 o
  -8   6   8       29.88       41.66      3.80 o
  -7   6   8       14.19       14.99      2.72 o
  -6   6   8       21.87       22.38      3.64 o
  -5   6   8       49.20       53.87      3.62 o
  -4   6   8     1058.28      973.40     17.34 o
  -3   6   8      223.06      218.72      6.02 o
  -2   6   8      344.00      333.41      6.92 o
  -1   6   8       95.47       99.08      3.59 o
   0   6   8       45.16       45.75      2.31 o
   1   6   8      247.16      238.80      5.13 o
   2   6   8       49.13       85.80      3.49 o
   3   6   8      308.17      332.76      7.53 o
   4   6   8      110.34      112.64      4.18 o
   5   6   8      301.68      274.82     22.95 o
   6   6   8       82.89       73.30      6.33 o
   7   6   8       69.94       66.43      6.44 o
   8   6   8        0.52       -0.77      3.66 o
   9   6   8      215.06      202.32     24.60 o
  -8   7   8       77.12       70.48      4.80 o
  -7   7   8      255.22      265.66      8.47 o
  -6   7   8      165.03      154.33      5.80 o
  -5   7   8      145.99      141.65      5.37 o
  -4   7   8       64.65       73.86      4.24 o
  -3   7   8      531.80      524.25     10.90 o
  -2   7   8       17.76       24.56      3.05 o
  -1   7   8       41.24       47.56      4.24 o
   0   7   8       78.89       84.62      3.95 o
   1   7   8      754.72      685.75     11.35 o
   2   7   8     1973.49     1803.41     28.90 o
   3   7   8        2.33       -1.94      1.75 o
   4   7   8      114.76      117.93      4.84 o
   5   7   8      154.96      137.12      5.19 o
   6   7   8      142.23      154.18      8.41 o
   7   7   8        5.60        5.38      3.92 o
   8   7   8      404.08      385.84     14.75 o
  -7   8   8        1.11        0.43      2.51 o
  -6   8   8       88.60       85.26      5.12 o
  -5   8   8      676.10      689.00     14.20 o
  -4   8   8     1070.14     1046.06     19.08 o
  -3   8   8       32.49       28.73      3.43 o
  -2   8   8      389.51      387.21     10.71 o
  -1   8   8      332.27      329.44     10.52 o
   0   8   8       88.86       92.84      6.79 o
   1   8   8       40.31       43.98      3.24 o
   2   8   8      147.31      139.81      5.07 o
   3   8   8      340.83      335.80      8.34 o
   4   8   8      127.37      132.06      5.25 o
   5   8   8      195.73      197.64      9.34 o
   6   8   8       26.22       34.59      5.41 o
   7   8   8       52.68       53.78      7.33 o
  -6   9   8        2.17       10.82      2.93 o
  -5   9   8      389.30      382.29     11.32 o
  -4   9   8       97.88       96.17      6.36 o
  -3   9   8       59.43       56.70      4.92 o
  -2   9   8       20.16       23.74      3.49 o
  -1   9   8      220.47      220.60     10.14 o
   0   9   8      105.95      113.53     15.15 o
   1   9   8      107.34      120.11      7.93 o
   2   9   8      988.23      958.70     20.80 o
   3   9   8      266.74      276.09      7.83 o
   4   9   8      157.79      172.75      6.31 o
   5   9   8       15.92       11.70      5.00 o
  -3  10   8       15.52       13.02      7.33 o
  -2  10   8      266.68      296.20     12.56 o
  -1  10   8       13.47        9.53      4.13 o
   0  10   8       16.21       27.65      8.47 o
   1  10   8      268.94      273.12     14.83 o
   2  10   8      460.16      459.82     16.36 o
   3  10   8       74.75       89.81     17.76 o
 -11   1   9       64.03       80.46      4.79 o
 -10   1   9       10.52       13.33      2.21 o
  -9   1   9       91.47       88.51      3.69 o
  -8   1   9      149.12      153.14      4.20 o
  -7   1   9      570.81      551.53      8.88 o
  -6   1   9        4.72        5.40      1.32 o
  -5   1   9       73.71       89.32      2.84 o
  -4   1   9      852.49      879.66     12.03 o
  -3   1   9        0.22        2.07      0.90 o
  -2   1   9       90.99       89.74      3.52 o
  -1   1   9      812.23      854.09     11.26 o
   0   1   9      646.45      661.56     11.17 o
   1   1   9        0.51        0.87      0.73 o
   2   1   9        0.19        1.47      0.73 o
   3   1   9        3.03        7.82      1.69 o
   4   1   9      496.15      503.95      9.36 o
   5   1   9      288.36      302.57      6.71 o
   6   1   9       52.31       42.28      2.92 o
   7   1   9        7.11        9.07      2.07 o
   8   1   9      157.27      139.08      7.05 o
   9   1   9       26.72       28.78      3.16 o
  10   1   9       26.29       24.73      4.84 o
 -11   2   9       34.95       36.06      3.65 o
 -10   2   9      138.53      138.93      5.61 o
  -9   2   9      617.07      568.88     10.62 o
  -8   2   9      237.84      222.97      5.72 o
  -7   2   9      131.81      119.29      3.87 o
  -6   2   9       92.54      104.07      3.15 o
  -5   2   9     1126.37     1084.12     14.66 o
  -4   2   9       24.27       26.94      1.86 o
  -3   2   9       20.29       16.23      1.36 o
  -2   2   9      626.80      639.06      8.97 o
  -1   2   9     4790.80     4955.43     64.16 o
   0   2   9     2267.82     2373.49     31.47 o
   1   2   9      116.97      204.61      8.69 o
   2   2   9      646.34      587.90      8.86 o
   3   2   9      507.25      452.73     10.67 o
   4   2   9      889.99      869.08     14.53 o
   5   2   9        3.42        7.65      2.54 o
   6   2   9       12.70       10.55      2.26 o
   7   2   9      141.51      135.62      4.62 o
   8   2   9      140.32      150.12      5.15 o
   9   2   9       48.10       43.34      5.41 o
  10   2   9      215.46      236.49     10.75 o
 -11   3   9       18.86       18.04      3.14 o
 -10   3   9       95.05       97.59      5.42 o
  -9   3   9      461.84      457.99     10.59 o
  -8   3   9      353.80      309.53      7.98 o
  -7   3   9      270.39      253.85     11.80 o
  -6   3   9     1087.00     1063.51     16.29 o
  -5   3   9       38.78       38.34      2.61 o
  -4   3   9      250.81      227.16      4.52 o
  -3   3   9      432.55      389.76      6.91 o
  -2   3   9     1991.86     2012.54     24.95 o
  -1   3   9      992.56     1068.46     13.96 o
   0   3   9       35.63       49.07      2.28 o
   1   3   9      558.53      559.59      8.00 o
   2   3   9      107.61       80.19      2.26 o
   3   3   9      237.76      252.93      5.89 o
   4   3   9      326.39      320.03      5.30 o
   5   3   9      383.26      342.91      8.65 o
   6   3   9       73.78       82.05      4.86 o
   7   3   9        0.17        2.93      3.10 o
   8   3   9       21.20       21.77      4.49 o
   9   3   9      298.13      303.36     11.98 o
  10   3   9       26.65       21.84      5.05 o
 -10   4   9      151.44      149.49      6.06 o
  -9   4   9       40.75       32.29      3.67 o
  -8   4   9      288.70      261.01      7.49 o
  -7   4   9       13.66       21.64      3.13 o
  -6   4   9      404.46      350.08      8.35 o
  -5   4   9      219.15      225.69      6.53 o
  -4   4   9      168.12      190.30      4.10 o
  -3   4   9      396.29      356.65      6.01 o
  -2   4   9      367.86      360.59     11.05 o
  -1   4   9      669.88      660.76      9.41 o
   0   4   9       60.42       78.92      3.16 o
   1   4   9      757.70      684.17     27.30 o
   2   4   9      262.62      251.73      4.53 o
   3   4   9      372.49      341.83      8.50 o
   4   4   9     2771.41     2747.34     33.51 o
   5   4   9      181.55      180.73      8.50 o
   6   4   9        3.01       11.44      3.33 o
   7   4   9     1776.65     1787.13     58.00 o
   8   4   9      367.81      377.86     13.59 o
   9   4   9      103.72      100.63      8.15 o
  10   4   9       29.55       23.84      5.15 o
 -10   5   9      198.89      210.77      7.41 o
  -9   5   9      955.01      927.44     18.16 o
  -8   5   9      603.22      566.24     14.72 o
  -7   5   9        1.90        4.75      2.11 o
  -6   5   9      364.31      381.50      8.99 o
  -5   5   9       71.61       69.82      4.37 o
  -4   5   9      136.37      136.51      3.98 o
  -3   5   9      536.79      531.70      8.24 o
  -2   5   9     1466.87     1461.42     18.91 o
  -1   5   9       24.45       34.29      1.94 o
   0   5   9      374.05      342.63     14.12 o
   1   5   9      403.79      362.73      6.07 o
   2   5   9      169.81      157.61      6.20 o
   3   5   9       94.71       86.21      4.52 o
   4   5   9      790.15      771.43     12.19 o
   5   5   9      342.60      329.29     11.57 o
   6   5   9      209.67      200.80     11.73 o
   7   5   9      485.77      540.45     18.25 o
   8   5   9      169.10      147.81      8.52 o
   9   5   9      507.72      538.08     18.09 o
  -9   6   9       77.21       64.92      4.85 o
  -8   6   9       92.13       89.66      6.44 o
  -7   6   9      102.97       99.19      5.29 o
  -6   6   9      462.36      433.62     10.14 o
  -5   6   9       25.80       33.74      3.30 o
  -4   6   9      250.58      237.58      7.67 o
  -3   6   9       56.36       52.55      3.32 o
  -2   6   9      160.55      167.32      3.99 o
  -1   6   9        0.11       -0.64      1.46 o
   0   6   9       92.34       88.66      3.31 o
   1   6   9      501.89      502.72      7.92 o
   2   6   9       20.21       27.86      2.21 o
   3   6   9      268.91      260.56     10.50 o
   4   6   9     1028.33     1017.73     20.62 o
   5   6   9      311.91      309.46     11.29 o
   6   6   9       66.25       76.43      6.56 o
   7   6   9       46.87       49.03      5.84 o
   8   6   9       16.26       13.98      4.82 o
  -8   7   9        2.64        2.12      2.44 o
  -7   7   9        2.08        5.17      2.39 o
  -6   7   9        0.02        2.09      2.14 o
  -5   7   9        0.75       15.14      7.15 o
  -4   7   9       19.82       27.41      3.68 o
  -3   7   9        9.78        8.64      2.18 o
  -2   7   9      140.60      147.77      5.08 o
  -1   7   9      101.23       98.57      4.12 o
   0   7   9       49.55       47.51      2.85 o
   1   7   9        5.15        0.80      1.51 o
   2   7   9      197.93      159.01      5.21 o
   3   7   9        6.05       10.78      2.19 o
   4   7   9       52.09       46.49      3.45 o
   5   7   9       36.47       32.42      4.72 o
   6   7   9       17.64       16.79      5.05 o
   7   7   9       22.74       37.68      5.87 o
   8   7   9        8.65        8.80      4.61 o
  -7   8   9        8.58        7.48      2.87 o
  -6   8   9        5.23       11.61      2.83 o
  -5   8   9       23.73       18.53      3.10 o
  -4   8   9        0.28        2.50      2.14 o
  -3   8   9      135.49      138.47      6.11 o
  -2   8   9       95.15       91.74      5.68 o
  -1   8   9       28.62       32.48      3.59 o
   0   8   9       71.48       75.60      6.33 o
   1   8   9        2.18       -1.49      1.75 o
   2   8   9       52.51       34.17      3.22 o
   3   8   9       13.56        9.62      2.44 o
   4   8   9       92.59       91.18      4.92 o
   5   8   9       40.26       41.01      5.87 o
   6   8   9       20.42       27.05      5.30 o
  -5   9   9      230.92      223.69      7.44 o
  -4   9   9       71.96       78.51      7.00 o
  -3   9   9       52.02       51.24      4.84 o
  -2   9   9      276.68      302.11      9.64 o
  -1   9   9       42.89       29.74      4.84 o
   0   9   9       63.08       56.56     13.52 o
   1   9   9       98.15       86.62      7.13 o
   2   9   9        0.04        1.14      3.23 o
   3   9   9        1.88        4.68      2.56 o
   4   9   9       27.64       25.30      5.20 o
   5   9   9       33.10       43.60      5.87 o
  -3  10   9      183.28      173.07     10.02 o
  -2  10   9      244.02      265.96     12.09 o
  -1  10   9      293.58      329.26     17.76 o
   0  10   9       39.06       38.30      8.47 o
   1  10   9       15.61       13.90      4.59 o
   2  10   9      117.43      105.37      8.52 o
 -11   0  10      697.43      656.48     19.67 o
 -10   0  10       43.77       51.52      4.51 o
  -9   0  10       18.92       17.70      3.00 o
  -8   0  10      510.13      486.89     11.91 o
  -7   0  10      464.14      460.81     11.21 o
  -6   0  10      446.60      431.54     10.47 o
  -5   0  10      367.55      363.35      8.90 o
  -4   0  10      218.59      154.00      5.10 o
  -3   0  10     1379.33     1473.26     26.71 o
  -2   0  10      407.65      356.10      9.28 o
  -1   0  10       35.99       42.07      3.91 o
   0   0  10     8315.10     8899.92    146.78 o
   1   0  10      140.46      140.65      4.52 o
   2   0  10      554.87      432.88     11.73 o
   3   0  10      170.64      119.53      6.35 o
   4   0  10      710.18      681.71     17.15 o
   5   0  10       72.92       68.05      9.12 o
   6   0  10      397.85      379.11     11.63 o
   7   0  10      933.24      911.56     22.81 o
   8   0  10      297.05      258.54     12.87 o
   9   0  10      110.48       86.68      6.68 o
  10   0  10        9.72        4.72      3.69 o
 -11   1  10        5.17        8.34      2.33 o
 -10   1  10      356.46      328.89      9.88 o
  -9   1  10       29.05       35.97      2.61 o
  -8   1  10      105.71      120.80      3.85 o
  -7   1  10      581.78      584.91      9.37 o
  -6   1  10       45.47       48.82      2.76 o
  -5   1  10      351.00      379.70      7.13 o
  -4   1  10      134.27      158.68      3.65 o
  -3   1  10     1744.41     1584.77     20.13 o
  -2   1  10      232.65      257.20      4.49 o
  -1   1  10      735.94      706.01     21.77 o
   0   1  10       75.34       80.17      2.33 o
   1   1  10     1125.39     1114.01     14.18 o
   2   1  10       44.30       30.03      2.08 o
   3   1  10     3112.20     3042.03     44.96 o
   4   1  10      288.86      317.51     10.82 o
   5   1  10      483.67      462.00      9.84 o
   6   1  10      133.51      139.50      4.67 o
   7   1  10      293.02      308.58      7.49 o
   8   1  10       25.59       27.68      2.94 o
   9   1  10       86.99       83.02      4.65 o
  10   1  10      228.77      217.93     15.80 o
 -11   2  10      302.08      294.65      8.63 o
 -10   2  10      172.37      166.93      7.52 o
  -9   2  10      159.56      163.42      5.08 o
  -8   2  10        9.94       10.56      2.03 o
  -7   2  10      316.04      318.27      6.18 o
  -6   2  10      233.78      231.24      8.12 o
  -5   2  10        9.93       13.37      1.53 o
  -4   2  10      275.05      274.34      5.68 o
  -3   2  10       63.55       71.63      2.39 o
  -2   2  10      815.93      794.09     11.88 o
  -1   2  10      419.35      416.41      8.04 o
   0   2  10     4232.87     4484.16     53.16 o
   1   2  10      121.60      157.28      3.16 o
   2   2  10     1312.83     1296.74     16.39 o
   3   2  10      201.69      189.09      3.99 o
   4   2  10        0.91        5.17      1.59 o
   5   2  10      112.23      114.65      4.02 o
   6   2  10      478.53      446.13      9.18 o
   7   2  10      120.64      124.40      4.58 o
   8   2  10       20.43       21.63      2.73 o
   9   2  10        4.45        3.42      3.69 o
  10   2  10       25.13       37.13      5.64 o
 -11   3  10       37.20       48.99      4.35 o
 -10   3  10      219.47      201.23      7.94 o
  -9   3  10        8.60        8.77      2.36 o
  -8   3  10       24.49       33.61      2.76 o
  -7   3  10       11.38       11.48      1.91 o
  -6   3  10        0.32        0.29      1.25 o
  -5   3  10      204.17      208.89      4.52 o
  -4   3  10        0.05        0.53      1.09 o
  -3   3  10      544.19      506.34      7.77 o
  -2   3  10       30.37       37.91      2.09 o
  -1   3  10      494.58      507.45      7.58 o
   0   3  10     3473.93     3631.14     47.58 o
   1   3  10       23.39       34.17      1.76 o
   2   3  10        8.20       11.51      1.22 o
   3   3  10      639.14      617.31      8.77 o
   4   3  10       45.47       45.91      3.39 o
   5   3  10      556.35      533.06     12.13 o
   6   3  10       26.67       31.37      3.21 o
   7   3  10       13.90       14.86      3.69 o
   8   3  10       34.80       47.15      5.53 o
   9   3  10        3.07        8.94      4.07 o
  10   3  10      117.26      112.76     10.92 o
 -10   4  10        2.89        0.05      2.34 o
  -9   4  10       53.71       54.98      4.20 o
  -8   4  10       65.79       69.33      4.42 o
  -7   4  10      246.66      223.41      8.42 o
  -6   4  10      159.82      152.21      4.48 o
  -5   4  10      205.65      206.71     10.18 o
  -4   4  10      192.83      203.00     10.49 o
  -3   4  10      647.34      674.28      9.90 o
  -2   4  10      109.18      101.77      2.92 o
  -1   4  10       52.02       56.71      2.41 o
   0   4  10      162.30      158.83      3.54 o
   1   4  10       35.07       27.33      2.00 o
   2   4  10       73.09       82.14      2.85 o
   3   4  10      194.13      214.99      4.25 o
   4   4  10      352.88      347.80      9.55 o
   5   4  10       45.65       48.68      3.72 o
   6   4  10       80.49       80.22      9.12 o
   7   4  10      582.44      558.91     17.15 o
   8   4  10       17.19       16.43      4.36 o
   9   4  10      102.42       99.22      7.93 o
 -10   5  10       12.75       24.56      3.52 o
  -9   5  10      146.43      127.57      9.45 o
  -8   5  10        0.02        0.30      2.07 o
  -7   5  10      146.25      145.83      5.55 o
  -6   5  10       84.37       72.99      4.30 o
  -5   5  10      181.43      188.94      5.84 o
  -4   5  10       56.68       66.80      3.23 o
  -3   5  10      129.40      120.12      3.37 o
  -2   5  10      704.86      708.47     11.46 o
  -1   5  10      392.20      417.33      9.88 o
   0   5  10       17.20       23.62      1.99 o
   1   5  10       11.39       10.88      1.43 o
   2   5  10       57.04       66.22      3.27 o
   3   5  10      350.41      325.29      6.42 o
   4   5  10      130.39      142.13      7.36 o
   5   5  10        4.94        8.16      3.33 o
   6   5  10      166.92      179.59      8.52 o
   7   5  10      160.01      177.47     13.85 o
   8   5  10        4.82       12.56      4.26 o
   9   5  10        6.34       11.68      4.95 o
  -9   6  10       26.22       31.17      3.70 o
  -8   6  10        0.27        4.05      2.43 o
  -7   6  10      293.27      273.94     11.90 o
  -6   6  10       90.33      107.22      6.54 o
  -5   6  10       88.55       83.13      4.50 o
  -4   6  10      158.78      163.52      6.24 o
  -3   6  10      275.10      267.55      6.95 o
  -2   6  10       32.03       35.31      2.22 o
  -1   6  10      265.16      258.68      5.69 o
   0   6  10      210.99      214.97      4.60 o
   1   6  10        0.80       -0.99      1.44 o
   2   6  10       67.70       59.68      4.59 o
   3   6  10       10.69        2.82      1.98 o
   4   6  10        7.62        8.37      2.44 o
   5   6  10       69.69       62.80      6.35 o
   6   6  10      235.53      237.89     10.25 o
   7   6  10        4.69        2.93      3.69 o
   8   6  10       20.84       20.91      5.07 o
  -8   7  10       78.69       91.50      5.61 o
  -7   7  10       11.70        9.08      3.80 o
  -6   7  10      293.31      274.62      8.01 o
  -5   7  10      312.30      327.70      8.55 o
  -4   7  10        1.79        4.39      2.06 o
  -3   7  10      664.98      684.59     13.51 o
  -2   7  10      112.64      111.03      4.54 o
  -1   7  10      916.82      873.14     13.93 o
   0   7  10        0.49       -2.30      1.53 o
   1   7  10      192.49      222.87      6.63 o
   2   7  10       78.47       78.59      4.10 o
   3   7  10      213.13      231.78      6.52 o
   4   7  10      240.43      245.35      9.06 o
   5   7  10      258.31      281.09     11.29 o
   6   7  10      245.68      265.73     11.17 o
   7   7  10       25.79       25.45      5.18 o
  -7   8  10      543.90      581.19     15.94 o
  -6   8  10     1416.05     1439.11     25.68 o
  -5   8  10      187.41      201.00      6.79 o
  -4   8  10      163.36      171.48      6.26 o
  -3   8  10        3.06        3.14      2.16 o
  -2   8  10      943.96      962.24     20.80 o
  -1   8  10        0.71       -0.94      2.35 o
   0   8  10      225.27      226.30      9.68 o
   1   8  10       23.98       23.32      3.76 o
   2   8  10      232.14      240.24     10.16 o
   3   8  10        0.98        5.83      2.35 o
   4   8  10       33.44       39.32      5.07 o
   5   8  10       20.95        6.77      3.80 o
   6   8  10      571.54      640.24     19.93 o
  -5   9  10        2.82        6.84      2.70 o
  -4   9  10        7.80       12.85      4.13 o
  -3   9  10      343.18      346.51     10.77 o
  -2   9  10        8.37       13.58      3.28 o
  -1   9  10        1.93       -3.07      3.58 o
   0   9  10        4.44        5.38      3.69 o
   1   9  10       65.14       71.17      6.56 o
   2   9  10        0.09        1.28      3.33 o
   3   9  10      162.11      204.10      6.83 o
   4   9  10      235.69      234.35     10.47 o
  -2  10  10      358.35      382.44     14.98 o
  -1  10  10       88.90      124.66     25.25 o
   0  10  10       76.03       75.15      7.46 o
   1  10  10       82.54       81.28      7.72 o
 -11   1  11       72.27       72.68      4.30 o
 -10   1  11       91.66       95.20      4.62 o
  -9   1  11      125.92      124.99      4.57 o
  -8   1  11      388.85      372.47      7.15 o
  -7   1  11      250.94      258.03      5.51 o
  -6   1  11       20.84       22.08      2.15 o
  -5   1  11        4.29        3.21      1.35 o
  -4   1  11      902.83      978.42     13.48 o
  -3   1  11      254.34      296.73      5.29 o
  -2   1  11        0.60        1.21      0.94 o
  -1   1  11       98.38       70.17      4.66 o
   0   1  11      673.85      627.08     12.61 o
   1   1  11      359.75      374.94      5.74 o
   2   1  11       11.67       17.13      1.23 o
   3   1  11      124.09      123.86      5.60 o
   4   1  11        0.63       -0.05      1.93 o
   5   1  11       23.42       22.85      2.44 o
   6   1  11       23.33       29.69      2.68 o
   7   1  11        2.90        3.14      2.05 o
   8   1  11      300.51      280.15      7.52 o
   9   1  11      150.14      140.08      7.48 o
  10   1  11       24.17       33.86      6.68 o
 -11   2  11       33.11       31.44      3.62 o
 -10   2  11      431.08      458.08     10.99 o
  -9   2  11        0.20        2.73      1.91 o
  -8   2  11        3.27        3.13      2.20 o
  -7   2  11      659.36      644.04     10.25 o
  -6   2  11      575.24      571.36      9.12 o
  -5   2  11        4.40        2.66      1.32 o
  -4   2  11       42.86       56.21      2.52 o
  -3   2  11      875.38      837.06     11.70 o
  -2   2  11      469.25      436.83      6.87 o
  -1   2  11      414.01      359.80      5.84 o
   0   2  11      138.44      153.64      3.31 o
   1   2  11      539.91      516.49      8.30 o
   2   2  11      258.84      265.68      4.51 o
   3   2  11       20.27       15.14      1.90 o
   4   2  11       99.46       95.08      4.25 o
   5   2  11     2486.65     2444.53     40.50 o
   6   2  11      472.97      457.23     10.63 o
   7   2  11       33.44       41.24      3.27 o
   8   2  11       72.75       66.75      4.75 o
   9   2  11      178.86      183.91      9.33 o
  10   2  11      136.21      154.72      9.10 o
 -10   3  11       14.89       16.77      3.90 o
  -9   3  11       62.65       64.26      5.08 o
  -8   3  11      289.82      300.66      7.09 o
  -7   3  11      358.85      390.07      8.13 o
  -6   3  11      210.77      213.85      4.80 o
  -5   3  11       20.51       18.49      1.83 o
  -4   3  11      924.11      902.38     13.94 o
  -3   3  11      199.53      216.29      4.47 o
  -2   3  11      344.76      316.00      5.55 o
  -1   3  11      495.03      469.98      7.97 o
   0   3  11        0.50        1.85      1.02 o
   1   3  11     1442.65     1471.90     18.75 o
   2   3  11      989.05      966.12     12.87 o
   3   3  11      421.00      397.96      8.13 o
   4   3  11        2.40        5.26      1.88 o
   5   3  11     1050.09     1048.12     20.80 o
   6   3  11      528.41      547.98     16.23 o
   7   3  11      234.14      213.30     18.57 o
   8   3  11       34.15       38.88     10.26 o
   9   3  11       72.45       67.95      6.67 o
 -10   4  11        5.07        4.52      2.67 o
  -9   4  11       88.84       94.48      6.02 o
  -8   4  11      739.62      698.73     14.41 o
  -7   4  11     1063.07      980.68     18.21 o
  -6   4  11        8.13        9.06      1.86 o
  -5   4  11      124.73      131.25      4.11 o
  -4   4  11      607.44      619.31      9.50 o
  -3   4  11     1602.85     1564.20     22.33 o
  -2   4  11      396.72      383.17      6.48 o
  -1   4  11      931.56      908.44     12.54 o
   0   4  11      538.83      547.26      9.08 o
   1   4  11      802.76      814.12     13.05 o
   2   4  11       57.49       64.71      3.18 o
   3   4  11      103.42       96.99      6.43 o
   4   4  11      161.83      165.87      4.89 o
   5   4  11       41.64       52.99      5.30 o
   6   4  11      328.22      299.18     11.28 o
   7   4  11      587.01      527.63     16.58 o
   8   4  11       83.51       72.90      7.00 o
   9   4  11       80.66       79.03      7.70 o
  -9   5  11       33.28       45.72      5.08 o
  -8   5  11       25.16       45.91      3.99 o
  -7   5  11      558.42      561.27     12.30 o
  -6   5  11      407.28      396.83      9.53 o
  -5   5  11      552.23      565.43     11.77 o
  -4   5  11     1108.18     1064.49     16.47 o
  -3   5  11      633.28      616.85      9.52 o
  -2   5  11     3105.08     3024.47     40.93 o
  -1   5  11      663.19      666.35      9.92 o
   0   5  11      244.18      255.73      5.03 o
   1   5  11      158.34      148.24      4.04 o
   2   5  11     1314.91     1277.74     16.95 o
   3   5  11       88.02       76.06      3.64 o
   4   5  11       86.60       86.07      4.65 o
   5   5  11        0.10       -1.30      3.00 o
   6   5  11      207.01      217.62      9.67 o
   7   5  11      393.74      384.37     27.21 o
   8   5  11       65.61       78.83      7.49 o
  -9   6  11       17.23       16.38      3.29 o
  -8   6  11       65.00       72.12      4.88 o
  -7   6  11       23.89       23.56      3.20 o
  -6   6  11       30.52       31.87      3.27 o
  -5   6  11      422.38      403.71     10.91 o
  -4   6  11       23.41       24.02      2.79 o
  -3   6  11       27.02       28.29      2.80 o
  -2   6  11      255.16      254.38      5.79 o
  -1   6  11     1242.68     1232.04     17.57 o
   0   6  11       33.16       38.10      2.65 o
   1   6  11       43.00       44.51      2.90 o
   2   6  11      115.85      113.28      4.71 o
   3   6  11      134.71      117.30      6.76 o
   4   6  11        5.12       13.95      4.89 o
   5   6  11       65.77       70.35     11.57 o
   6   6  11      353.28      328.13     15.80 o
   7   6  11       14.77       17.11      4.61 o
   8   6  11       93.68       81.77      7.72 o
  -8   7  11       51.08       59.29      4.94 o
  -7   7  11        0.60        2.74      2.43 o
  -6   7  11        5.26        5.59      2.34 o
  -5   7  11       27.54       33.18      3.38 o
  -4   7  11      262.50      248.06      8.45 o
  -3   7  11       18.02       22.66      3.81 o
  -2   7  11      236.07      238.23      8.59 o
  -1   7  11      665.02      667.95     15.93 o
   0   7  11        0.99       -0.19      1.68 o
   1   7  11       72.30       66.17      3.42 o
   2   7  11        0.08       -0.11      2.07 o
   3   7  11       88.77       80.41      5.07 o
   4   7  11       70.57       60.99      5.99 o
   5   7  11        0.13        1.37      3.33 o
   6   7  11      193.25      224.31     10.48 o
   7   7  11       48.02       46.09      6.21 o
  -6   8  11        2.53        1.23      2.52 o
  -5   8  11        0.10        1.59      2.20 o
  -4   8  11        0.47        3.30      2.13 o
  -3   8  11      185.86      190.11      6.31 o
  -2   8  11       25.96       24.38      3.57 o
  -1   8  11       74.54       78.08      5.32 o
   0   8  11        4.33        0.91      5.05 o
   1   8  11        2.83        3.07      2.19 o
   2   8  11        6.58        8.37      2.47 o
   3   8  11        1.74        2.48      2.69 o
   4   8  11        1.13       -3.69      3.75 o
   5   8  11       13.12       19.67      5.87 o
  -4   9  11       67.10       61.75     14.66 o
  -3   9  11       32.35       32.98      4.32 o
  -2   9  11       11.70       15.83      3.49 o
  -1   9  11       47.49       57.19      6.33 o
   0   9  11       53.95       53.33      5.98 o
   1   9  11        1.20       -4.59      3.10 o
   2   9  11      105.78      112.37      8.18 o
   3   9  11        4.35        1.55      2.88 o
   4   9  11       14.96       12.64      4.89 o
 -11   0  12      491.44      474.09     29.00 o
 -10   0  12       25.71       22.27      3.45 o
  -9   0  12        0.46        1.03      2.45 o
  -8   0  12      166.42      158.76      6.39 o
  -7   0  12     1014.96      988.75     20.31 o
  -6   0  12      883.02      879.66     22.58 o
  -5   0  12     3633.42     3601.36     62.32 o
  -4   0  12      628.34      667.04     14.11 o
  -3   0  12     3758.15     3868.40     66.08 o
  -2   0  12     1771.65     1756.67     31.54 o
  -1   0  12      421.45      375.27     10.71 o
   0   0  12        6.11        0.06      1.18 o
   1   0  12     1189.09     1143.48     20.91 o
   2   0  12      590.73      584.04     21.51 o
   3   0  12       57.76       41.45      4.03 o
   4   0  12      434.81      409.27     26.23 o
   5   0  12      525.28      509.99     14.40 o
   6   0  12      303.51      303.83     10.48 o
   7   0  12      290.72      282.36     10.47 o
   8   0  12     1028.50      980.60     25.22 o
   9   0  12       91.40      100.15     13.36 o
  10   0  12      153.01      140.47      9.61 o
 -11   1  12       59.51       57.82      3.99 o
 -10   1  12       46.07       52.98      3.67 o
  -9   1  12      242.13      235.64      6.32 o
  -8   1  12     1658.98     1611.73     21.92 o
  -7   1  12      676.13      678.80     10.79 o
  -6   1  12     1847.50     1831.63     23.92 o
  -5   1  12       19.65       21.71      2.19 o
  -4   1  12      222.09      211.92      4.60 o
  -3   1  12      108.73      112.80      3.14 o
  -2   1  12      337.74      314.02      5.46 o
  -1   1  12      235.39      200.44      5.31 o
   0   1  12       47.07       63.26      2.17 o
   1   1  12      123.34       98.33      2.49 o
   2   1  12       24.49       29.94      2.39 o
   3   1  12        0.37        2.12      1.53 o
   4   1  12      560.46      552.30     10.62 o
   5   1  12      846.70      844.42     15.02 o
   6   1  12       27.67       27.88      2.82 o
   7   1  12      334.54      343.76      8.35 o
   8   1  12      328.69      321.10     11.15 o
   9   1  12      388.84      363.69      9.15 o
  10   1  12       37.17       44.75      6.10 o
 -10   2  12       12.38       11.76      2.78 o
  -9   2  12      336.95      332.51      7.77 o
  -8   2  12     1568.37     1494.50     24.43 o
  -7   2  12      153.81      151.67      4.31 o
  -6   2  12       85.97       90.73      4.69 o
  -5   2  12     2143.07     2023.26     28.41 o
  -4   2  12       11.76       11.71      1.53 o
  -3   2  12      164.95      168.44      4.95 o
  -2   2  12      159.96      159.06      3.83 o
  -1   2  12        3.26        4.18      1.07 o
   0   2  12      849.51      857.29     11.72 o
   1   2  12      322.81      280.73      7.24 o
   2   2  12       53.29       59.05      5.81 o
   3   2  12       70.75       68.65      4.01 o
   4   2  12        2.43       11.08      2.49 o
   5   2  12      807.57      795.02     14.29 o
   6   2  12       26.65       26.11      2.84 o
   7   2  12        6.63        7.39      2.49 o
   8   2  12      384.27      373.41     10.63 o
   9   2  12       30.85       29.11      5.15 o
 -10   3  12       11.54       15.62      2.96 o
  -9   3  12        2.56        8.17      2.46 o
  -8   3  12       72.98       68.02      3.85 o
  -7   3  12      139.10      118.30      5.60 o
  -6   3  12      403.21      376.90      7.00 o
  -5   3  12      110.70      112.01      3.54 o
  -4   3  12      410.81      398.34      7.56 o
  -3   3  12       63.04       71.47      2.79 o
  -2   3  12       10.65       11.69      1.47 o
  -1   3  12      222.79      241.53      5.08 o
   0   3  12      861.26      871.38     13.50 o
   1   3  12       96.28      102.00      2.86 o
   2   3  12      591.68      598.37      9.74 o
   3   3  12        0.47        2.59      1.63 o
   4   3  12      422.01      403.74      8.50 o
   5   3  12     2159.32     2169.57     33.75 o
   6   3  12      655.73      632.67     22.90 o
   7   3  12      129.00      125.34      7.59 o
   8   3  12       14.97       12.18      4.26 o
   9   3  12        5.96        6.68      3.92 o
 -10   4  12        2.69        4.51      2.64 o
  -9   4  12       32.48       32.14      3.65 o
  -8   4  12      464.62      426.78     10.39 o
  -7   4  12        0.22        5.56      2.21 o
  -6   4  12        0.53       -0.83      1.49 o
  -5   4  12       93.50       95.73      3.74 o
  -4   4  12      161.08      156.07      4.66 o
  -3   4  12       97.36      100.75      3.59 o
  -2   4  12      647.43      642.86      9.70 o
  -1   4  12      163.23      159.89      3.86 o
   0   4  12       26.27       27.29      1.94 o
   1   4  12      151.47      161.12      4.25 o
   2   4  12      129.35      123.10      4.31 o
   3   4  12      191.36      212.44      6.76 o
   4   4  12       12.75       13.49      2.12 o
   5   4  12       10.82        8.47      2.49 o
   6   4  12        6.35       11.08      3.69 o
   7   4  12        0.55       -4.53      3.33 o
   8   4  12       65.06       55.77      6.56 o
   9   4  12       11.62       23.22      6.03 o
  -9   5  12      155.43      147.99      7.17 o
  -8   5  12        0.36        1.74      2.25 o
  -7   5  12        8.75       12.99      2.64 o
  -6   5  12       18.85       11.81      2.51 o
  -5   5  12       27.13       21.11      2.67 o
  -4   5  12       18.41       13.58      1.99 o
  -3   5  12      128.23      121.52      3.59 o
  -2   5  12      546.27      538.19      9.45 o
  -1   5  12       42.37       41.97      2.41 o
   0   5  12       92.82       92.25      3.04 o
   1   5  12     1173.69     1156.93     17.22 o
   2   5  12       83.05       70.98      2.85 o
   3   5  12       31.81       32.72      4.56 o
   4   5  12      147.41      140.20     11.24 o
   5   5  12      283.29      271.17     10.60 o
   6   5  12       49.13       49.02      5.64 o
   7   5  12       35.18       31.97      5.38 o
   8   5  12      113.19      109.16      8.64 o
  -8   6  12        6.46        5.71      2.88 o
  -7   6  12      124.46      141.11      5.93 o
  -6   6  12       12.64       13.93      2.79 o
  -5   6  12      206.44      194.88      6.35 o
  -4   6  12       15.70       15.78      2.58 o
  -3   6  12       17.97       19.18      2.63 o
  -2   6  12      158.05      161.81      5.58 o
  -1   6  12       27.36       32.26      2.24 o
   0   6  12      299.14      318.39      6.73 o
   1   6  12      317.50      280.46      5.60 o
   2   6  12      175.56      139.86      5.83 o
   3   6  12      305.72      298.17     10.82 o
   4   6  12      204.29      208.26     12.06 o
   5   6  12       26.15       25.22      4.49 o
   6   6  12        6.60        8.02      4.56 o
   7   6  12       20.71       13.03      6.84 o
  -7   7  12       15.94       17.37      3.28 o
  -6   7  12       15.40       16.10      2.93 o
  -5   7  12        3.88        3.45      2.24 o
  -4   7  12      412.36      407.80      9.84 o
  -3   7  12        5.88        2.79      2.15 o
  -2   7  12       71.17       69.33      4.15 o
  -1   7  12      823.19      838.68     13.80 o
   0   7  12      134.74      145.60      4.53 o
   1   7  12      105.57      117.17      4.16 o
   2   7  12       98.53       93.66      4.55 o
   3   7  12      726.24      698.17     19.58 o
   4   7  12        8.98       10.08      5.54 o
   5   7  12      109.04      110.84     13.36 o
   6   7  12       74.07       89.77      7.83 o
  -6   8  12      425.67      453.47     11.35 o
  -5   8  12       34.81       33.68      3.66 o
  -4   8  12       83.64       76.37      4.80 o
  -3   8  12      243.36      244.26      7.27 o
  -2   8  12       61.14       74.26      5.38 o
  -1   8  12        2.67       -1.46      2.38 o
   0   8  12      230.33      264.24     10.71 o
   1   8  12      354.61      355.23      8.74 o
   2   8  12      210.68      200.17      7.50 o
   3   8  12       13.31       14.66      4.03 o
   4   8  12      294.49      304.76     11.98 o
   5   8  12       19.41       23.83      5.07 o
  -4   9  12       64.16       73.18      7.25 o
  -3   9  12        2.92       -2.28      2.75 o
  -2   9  12       11.85       15.01      3.51 o
  -1   9  12       78.30       66.33      6.79 o
   0   9  12      227.24      259.08     16.29 o
   1   9  12      206.25      204.03      9.90 o
   2   9  12      102.05      115.67     12.06 o
   3   9  12       35.74       46.30     11.57 o
 -10   1  13        3.02        4.30      2.11 o
  -9   1  13      514.26      522.58     10.45 o
  -8   1  13      206.45      209.38      6.27 o
  -7   1  13       33.14       30.82      2.47 o
  -6   1  13      103.79      100.53      3.89 o
  -5   1  13      177.07      177.86      4.41 o
  -4   1  13      195.98      189.83      4.43 o
  -3   1  13        1.80        1.77      1.16 o
  -2   1  13      145.81      148.25      3.59 o
  -1   1  13       55.90       48.75      2.79 o
   0   1  13      248.60      253.47      4.64 o
   1   1  13      271.99      282.30      6.50 o
   2   1  13      353.73      333.92      7.38 o
   3   1  13      188.27      184.49      6.01 o
   4   1  13       14.32       19.94      2.70 o
   5   1  13      157.50      153.21      5.16 o
   6   1  13       27.94       24.36      2.85 o
   7   1  13       10.44       10.11      2.59 o
   8   1  13       27.92       27.46      3.24 o
   9   1  13       33.92       34.27      3.69 o
 -10   2  13       90.13       96.77      5.58 o
  -9   2  13       72.28       70.89      4.12 o
  -8   2  13       10.03       10.69      2.21 o
  -7   2  13      663.91      635.80     11.50 o
  -6   2  13      227.64      216.38      5.06 o
  -5   2  13       10.61       11.55      1.74 o
  -4   2  13      821.76      834.31     13.94 o
  -3   2  13      116.83      115.76      3.34 o
  -2   2  13        0.93        1.37      1.18 o
  -1   2  13      162.24      175.42      8.82 o
   0   2  13     1127.81     1182.70     20.85 o
   1   2  13     1261.60     1281.56     21.28 o
   2   2  13       58.94       75.21      5.36 o
   3   2  13      266.60      260.90      6.47 o
   4   2  13      179.06      167.99      5.23 o
   5   2  13      670.49      675.02     18.02 o
   6   2  13       66.09       79.56      4.29 o
   7   2  13      472.68      470.18     10.32 o
   8   2  13       11.35       10.18      3.32 o
   9   2  13       62.63       68.21      6.77 o
 -10   3  13       61.11       55.53      4.60 o
  -9   3  13      476.28      466.76     11.32 o
  -8   3  13      190.62      198.93      5.84 o
  -7   3  13       30.78       44.09      3.62 o
  -6   3  13        6.94        6.14      1.60 o
  -5   3  13      918.17      922.47     13.46 o
  -4   3  13        3.78        6.47      1.54 o
  -3   3  13      267.77      264.88      5.90 o
  -2   3  13        0.23        0.71      1.29 o
  -1   3  13     2437.62     2405.98     36.33 o
   0   3  13     1178.00     1205.06     16.05 o
   1   3  13       20.75       26.21      2.53 o
   2   3  13      349.98      341.38      7.56 o
   3   3  13     1358.89     1331.83     21.82 o
   4   3  13     1298.57     1279.40     21.21 o
   5   3  13       55.97       65.91      4.04 o
   6   3  13      678.15      673.93     18.72 o
   7   3  13      113.44      107.19     10.92 o
   8   3  13      142.24      153.63     15.15 o
   9   3  13       14.88       10.36      4.72 o
  -9   4  13       99.07      102.52      5.73 o
  -8   4  13      159.17      167.60      6.31 o
  -7   4  13        1.17        5.65      2.29 o
  -6   4  13      813.85      817.28     13.82 o
  -5   4  13       53.45       51.83      4.49 o
  -4   4  13      473.89      473.14      8.08 o
  -3   4  13      549.59      515.03      8.45 o
  -2   4  13        0.40        1.74      1.35 o
  -1   4  13      415.19      441.14      8.06 o
   0   4  13      168.78      179.16      4.59 o
   1   4  13     1764.02     1784.30     26.63 o
   2   4  13      274.94      275.58      6.79 o
   3   4  13      425.60      428.19      9.02 o
   4   4  13        0.84        1.36      1.99 o
   5   4  13       91.26       83.82      6.39 o
   6   4  13       98.87       93.66      7.25 o
   7   4  13      615.06      636.14     19.47 o
   8   4  13        0.47        8.52      4.26 o
  -9   5  13      104.38      108.60      6.13 o
  -8   5  13       23.84       18.97      3.14 o
  -7   5  13      257.42      264.66      7.89 o
  -6   5  13       30.11       25.37      3.25 o
  -5   5  13      141.74      125.55      5.04 o
  -4   5  13      336.74      327.90      7.14 o
  -3   5  13      274.38      276.18      5.67 o
  -2   5  13        0.16       -1.44      1.36 o
  -1   5  13       55.68       56.72      2.80 o
   0   5  13      493.17      514.49      8.35 o
   1   5  13       95.10      102.68      3.28 o
   2   5  13        1.06       -0.69      1.50 o
   3   5  13      300.64      282.98      8.39 o
   4   5  13     1051.50     1050.69     26.47 o
   5   5  13       26.34       26.30      4.45 o
   6   5  13       18.27       21.80      4.72 o
   7   5  13       87.89       84.59      7.59 o
   8   5  13      156.32      179.40     10.14 o
  -8   6  13      106.04      102.64      6.02 o
  -7   6  13        0.17       -1.45      2.17 o
  -6   6  13      143.85      151.25      6.30 o
  -5   6  13        0.30       -2.97      1.98 o
  -4   6  13      180.23      191.03      6.26 o
  -3   6  13        1.18        2.78      1.97 o
  -2   6  13       50.40       52.33      2.81 o
  -1   6  13       16.41       17.60      2.20 o
   0   6  13       20.40       26.22      2.23 o
   1   6  13     1127.72     1073.12     16.67 o
   2   6  13       45.52       31.68      3.98 o
   3   6  13       19.80       24.55      4.15 o
   4   6  13        6.93        9.51      3.80 o
   5   6  13       76.35       79.15      6.77 o
   6   6  13      100.64       93.27      7.72 o
   7   6  13     1198.71     1226.57     32.37 o
  -7   7  13       37.73       38.99      4.03 o
  -6   7  13       12.17       16.79      3.04 o
  -5   7  13       59.02       64.84      4.56 o
  -4   7  13        5.74        7.17      2.44 o
  -3   7  13       69.57       76.47      4.52 o
  -2   7  13       42.35       35.43      4.80 o
  -1   7  13      271.95      266.75      7.15 o
   0   7  13      315.29      334.06      7.36 o
   1   7  13       14.39       21.02      3.57 o
   2   7  13       42.56       40.49      6.19 o
   3   7  13       78.20       83.68      6.79 o
   4   7  13      220.24      206.94      9.45 o
   5   7  13       14.32       10.65      5.05 o
   6   7  13       21.26       28.01      5.41 o
  -5   8  13       43.58       46.95      4.32 o
  -4   8  13        7.70        9.75      2.67 o
  -3   8  13       54.48       52.40      4.45 o
  -2   8  13      459.06      483.13     13.04 o
  -1   8  13       42.06       46.35      4.51 o
   0   8  13      217.61      224.18     10.02 o
   1   8  13       23.55       30.22      3.25 o
   2   8  13        1.97        3.79      3.58 o
   3   8  13       27.49       26.21      4.89 o
   4   8  13       16.53        6.68      4.15 o
  -3   9  13      147.94      160.42      7.64 o
  -2   9  13       10.41       18.28      3.70 o
  -1   9  13       23.81       21.61      6.19 o
   0   9  13       28.97       25.50      4.95 o
   1   9  13      187.71      207.23     14.34 o
 -10   0  14      243.70      247.66     10.94 o
  -9   0  14       86.10       79.89      5.58 o
  -8   0  14      238.30      229.48     11.31 o
  -7   0  14        3.13        3.34      2.25 o
  -6   0  14        1.63        4.02      2.26 o
  -5   0  14      361.13      395.81     10.28 o
  -4   0  14     1084.38     1163.08     22.76 o
  -3   0  14      892.67      866.54     17.62 o
  -2   0  14        6.02        1.80      1.95 o
  -1   0  14     1376.27     1407.35     25.95 o
   0   0  14      251.71      244.80      7.63 o
   1   0  14     1218.83     1209.21     28.22 o
   2   0  14     1115.32     1079.49     36.17 o
   3   0  14     1539.04     1456.50     50.18 o
   4   0  14       35.64       34.16      4.36 o
   5   0  14     1328.95     1300.52     66.14 o
   6   0  14      186.60      188.08      8.52 o
   7   0  14       72.74       79.58      7.17 o
   8   0  14      275.48      278.09     11.17 o
   9   0  14       42.80       43.49      5.64 o
 -10   1  14      202.84      184.34      7.05 o
  -9   1  14       46.68       55.02      3.70 o
  -8   1  14      641.79      663.11     11.06 o
  -7   1  14      165.61      169.86      5.16 o
  -6   1  14        0.36        0.08      1.52 o
  -5   1  14      145.98      134.20      3.87 o
  -4   1  14      470.74      472.83      8.00 o
  -3   1  14      161.18      149.21      3.84 o
  -2   1  14      141.20      145.18      3.63 o
  -1   1  14      157.45      125.26      3.37 o
   0   1  14      161.49      149.90      3.47 o
   1   1  14       14.42       14.23      2.43 o
   2   1  14      756.60      690.21     12.62 o
   3   1  14     2014.19     1888.78     29.73 o
   4   1  14      660.44      621.16     11.96 o
   5   1  14        5.58        7.53      2.22 o
   6   1  14      101.45      103.97      4.92 o
   7   1  14      461.29      464.57     10.54 o
   8   1  14       55.03       44.95      4.04 o
   9   1  14       14.30       18.22      3.40 o
 -10   2  14      123.45      121.20      6.34 o
  -9   2  14       14.75       12.76      2.37 o
  -8   2  14       13.50       14.72      2.41 o
  -7   2  14       32.07       37.85      3.04 o
  -6   2  14       64.07       58.94      3.08 o
  -5   2  14       15.03       12.83      1.86 o
  -4   2  14      131.98      127.57      3.74 o
  -3   2  14      766.30      777.40     11.46 o
  -2   2  14        0.09        1.23      1.89 o
  -1   2  14      349.11      311.65     11.19 o
   0   2  14     1220.26     1258.66     18.19 o
   1   2  14        0.37        3.54      1.71 o
   2   2  14      378.13      342.98      7.73 o
   3   2  14     1383.80     1327.15     21.86 o
   4   2  14       53.81       50.28      5.31 o
   5   2  14      704.41      713.45     13.60 o
   6   2  14       59.41       58.76      4.68 o
   7   2  14        5.97        6.22      2.56 o
   8   2  14        6.71       21.58      5.78 o
   9   2  14       48.24       50.48      6.45 o
  -9   3  14      118.12      121.64      6.04 o
  -8   3  14       45.98       47.32      3.51 o
  -7   3  14      266.19      243.05      6.36 o
  -6   3  14       41.81       40.31      2.68 o
  -5   3  14        0.15        3.88      1.46 o
  -4   3  14       40.01       40.55      3.16 o
  -3   3  14      958.64      947.89     13.51 o
  -2   3  14       42.52       49.09      2.52 o
  -1   3  14      538.55      559.51     11.54 o
   0   3  14      223.87      240.54      4.88 o
   1   3  14      106.43      113.47      5.24 o
   2   3  14      543.40      539.16     10.66 o
   3   3  14      114.10      121.61      5.50 o
   4   3  14       22.47       17.66      2.48 o
   5   3  14       76.98       76.39      6.77 o
   6   3  14       65.91       67.47      4.14 o
   7   3  14       42.85       30.32      5.18 o
   8   3  14        0.20       -1.96      3.92 o
  -9   4  14        0.09        0.86      2.34 o
  -8   4  14        1.17       -0.57      2.31 o
  -7   4  14       72.12       71.11      4.61 o
  -6   4  14        0.53        1.10      1.81 o
  -5   4  14        2.73        1.01      1.66 o
  -4   4  14        7.32       12.38      1.92 o
  -3   4  14      475.41      496.76      8.36 o
  -2   4  14      284.97      280.93      8.19 o
  -1   4  14      409.85      408.62      7.09 o
   0   4  14     1083.90     1074.67     16.34 o
   1   4  14        0.24        3.02      1.74 o
   2   4  14      222.49      216.86      6.26 o
   3   4  14        0.27        1.25      1.87 o
   4   4  14        7.19        3.94      2.06 o
   5   4  14       93.55       89.74      5.38 o
   6   4  14       19.14       20.32      4.59 o
   7   4  14       35.78       31.78      5.41 o
   8   4  14        0.30       -0.03      3.80 o
  -8   5  14       39.31       44.02      4.14 o
  -7   5  14       82.19       95.17      5.50 o
  -6   5  14        0.03        2.08      2.18 o
  -5   5  14       26.87       32.73      4.11 o
  -4   5  14      386.94      382.01     11.78 o
  -3   5  14        0.44       -0.26      1.41 o
  -2   5  14        0.13       -0.83      1.48 o
  -1   5  14       14.35       13.87      2.15 o
   0   5  14      480.61      466.48     11.33 o
   1   5  14       13.27        9.74      1.95 o
   2   5  14       82.56       76.48      7.01 o
   3   5  14        3.46        2.48      2.36 o
   4   5  14        3.88        5.25      2.68 o
   5   5  14        0.53        6.14      3.91 o
   6   5  14      132.40      118.26      8.41 o
   7   5  14      527.67      513.69     17.39 o
  -7   6  14      223.70      234.74      8.08 o
  -6   6  14        4.26        4.16      2.44 o
  -5   6  14      609.25      617.67     13.31 o
  -4   6  14        0.47        2.25      2.40 o
  -3   6  14      447.77      474.48     10.93 o
  -2   6  14       47.34       48.40      4.49 o
  -1   6  14       76.45       78.51      3.81 o
   0   6  14      129.05      120.70      3.88 o
   1   6  14      101.15       98.49      4.54 o
   2   6  14      343.58      324.55      9.91 o
   3   6  14      120.53      130.87     10.75 o
   4   6  14      137.66      121.66      8.63 o
   5   6  14      107.89      120.38      8.52 o
   6   6  14      547.95      550.15     18.09 o
  -6   7  14      177.26      188.21      6.99 o
  -5   7  14      334.37      352.33      9.48 o
  -4   7  14      346.49      336.42      8.99 o
  -3   7  14       33.45       28.80      3.61 o
  -2   7  14      270.83      274.90      7.56 o
  -1   7  14      116.91      129.07      5.87 o
   0   7  14        4.70        7.32      2.03 o
   1   7  14      114.28      120.01      4.96 o
   2   7  14      307.85      329.88     12.09 o
   3   7  14      191.42      196.45      9.33 o
   4   7  14       42.70       41.36      6.35 o
   5   7  14        2.84       -2.38      3.80 o
  -5   8  14      137.01      147.12      6.34 o
  -4   8  14       28.75       31.01      3.53 o
  -3   8  14      191.60      203.20      8.14 o
  -2   8  14       45.65       36.56      4.38 o
  -1   8  14      300.67      281.94     13.31 o
   0   8  14       88.56       93.27      7.36 o
   1   8  14       60.52       69.12      5.92 o
   2   8  14      108.30       94.27      7.49 o
   3   8  14      106.54      101.63      7.82 o
   4   8  14       17.14       15.97      4.61 o
 -10   1  15      165.42      183.63      6.14 o
  -9   1  15       27.92       23.54      2.93 o
  -8   1  15        0.04        1.25      1.69 o
  -7   1  15       89.71       88.12      4.51 o
  -6   1  15       89.91       84.11      3.82 o
  -5   1  15       18.03       16.23      2.04 o
  -4   1  15       25.07       34.12      2.41 o
  -3   1  15      736.31      721.44     10.90 o
  -2   1  15       40.47       37.15      2.23 o
  -1   1  15       56.73       61.94      2.61 o
   0   1  15       27.28       30.43      1.95 o
   1   1  15       68.92       51.10      3.34 o
   2   1  15        0.01       -0.12      1.70 o
   3   1  15        8.92       13.53      2.27 o
   4   1  15        0.54       -2.24      2.24 o
   5   1  15     1008.99      980.32     17.63 o
   6   1  15       19.17       17.63      2.83 o
   7   1  15       74.71       77.42      4.71 o
   8   1  15       10.14        7.84      2.88 o
  -9   2  15      271.64      272.80      7.36 o
  -8   2  15      149.39      148.05      5.17 o
  -7   2  15      177.48      178.25      4.96 o
  -6   2  15       74.51       74.08      3.58 o
  -5   2  15       16.04       16.77      2.02 o
  -4   2  15      552.02      533.73      8.93 o
  -3   2  15       11.27       18.12      1.82 o
  -2   2  15      213.11      207.67      5.56 o
  -1   2  15        1.35        3.45      1.24 o
   0   2  15      176.84      176.53      5.49 o
   1   2  15      149.16      142.16      4.80 o
   2   2  15       73.75       72.33      3.98 o
   3   2  15      309.22      308.27      7.58 o
   4   2  15        0.22        0.90      2.23 o
   5   2  15      173.19      177.41      6.16 o
   6   2  15        1.70       -1.81      2.80 o
   7   2  15        9.76       14.21      3.41 o
   8   2  15       96.54      101.78     14.99 o
  -9   3  15        6.20        1.39      2.40 o
  -8   3  15      231.63      216.74      6.33 o
  -7   3  15     1020.62      967.71     16.22 o
  -6   3  15       87.53       90.52      3.89 o
  -5   3  15      134.75      133.50      4.42 o
  -4   3  15       33.71       34.12      2.48 o
  -3   3  15     1720.40     1734.32     22.83 o
  -2   3  15      228.00      242.78      5.19 o
  -1   3  15     1019.87     1000.38     27.29 o
   0   3  15       29.96       29.20      2.24 o
   1   3  15      872.48      827.47     20.22 o
   2   3  15       31.24       28.16      2.73 o
   3   3  15       13.30       12.39      2.31 o
   4   3  15      239.22      230.23      7.95 o
   5   3  15      281.78      282.92     12.79 o
   6   3  15        0.29        0.27      2.10 o
   7   3  15       46.08       43.02      5.87 o
   8   3  15      224.62      239.10     17.92 o
  -9   4  15      249.20      283.71      8.84 o
  -8   4  15       34.70       31.35      3.68 o
  -7   4  15       73.18       73.88      4.88 o
  -6   4  15      713.30      716.39     12.83 o
  -5   4  15        1.59       -1.05      1.73 o
  -4   4  15      244.80      239.98      7.64 o
  -3   4  15      955.65      963.86     19.77 o
  -2   4  15     3506.99     3578.49     44.09 o
  -1   4  15      133.58      146.06      4.04 o
   0   4  15      180.10      193.73     11.17 o
   1   4  15      321.47      311.48     12.75 o
   2   4  15      679.65      672.78     14.67 o
   3   4  15      405.37      372.30      8.69 o
   4   4  15      361.91      348.21      8.39 o
   5   4  15       48.23       45.27      6.06 o
   6   4  15        6.75        5.04      7.33 o
   7   4  15        0.74        3.77      4.22 o
  -8   5  15       51.28       49.55      4.29 o
  -7   5  15       94.05       96.05      5.66 o
  -6   5  15        1.57        0.88      2.13 o
  -5   5  15      109.80      117.72      5.20 o
  -4   5  15       11.23       10.59      2.22 o
  -3   5  15        0.19        1.77      1.72 o
  -2   5  15        4.66        3.72      1.70 o
  -1   5  15     1255.25     1272.47     19.26 o
   0   5  15      857.99      839.48     15.69 o
   1   5  15      612.83      616.08     12.17 o
   2   5  15       31.84       32.52      3.03 o
   3   5  15      107.45      100.82      5.68 o
   4   5  15       10.91       13.90      3.02 o
   5   5  15      197.09      178.05      9.10 o
   6   5  15        1.97        2.44      3.69 o
   7   5  15      249.02      242.89     11.62 o
  -7   6  15        1.43        6.32      2.71 o
  -6   6  15       12.04       12.91      2.91 o
  -5   6  15      158.64      152.00      5.94 o
  -4   6  15      364.69      373.46     16.04 o
  -3   6  15       19.84       16.87      3.53 o
  -2   6  15      443.61      460.29      8.32 o
  -1   6  15      132.31      144.57      5.21 o
   0   6  15      167.10      184.36      5.23 o
   1   6  15       35.95       31.15      3.63 o
   2   6  15       80.31       95.71     11.19 o
   3   6  15       11.40        5.95      3.91 o
   4   6  15       39.70       48.47      9.61 o
   5   6  15      144.40      149.38      9.21 o
   6   6  15        0.83        2.93      4.38 o
  -6   7  15       80.09       92.26      5.67 o
  -5   7  15      234.49      241.99      7.81 o
  -4   7  15       13.44       14.57      2.88 o
  -3   7  15       60.83       72.31      4.59 o
  -2   7  15       64.50       63.75      4.18 o
  -1   7  15      570.03      580.40     15.19 o
   0   7  15       64.26       77.18      4.54 o
   1   7  15      141.03      137.39      6.20 o
   2   7  15      101.43       94.06      7.14 o
   3   7  15        4.35        5.05      3.92 o
   4   7  15        0.40       -0.31      3.90 o
   5   7  15      158.73      184.07     10.02 o
  -4   8  15        0.48        0.34      2.35 o
  -3   8  15       12.37       13.08      3.51 o
  -2   8  15       21.38       22.78      3.82 o
  -1   8  15       72.21       77.57      5.69 o
   0   8  15        7.29        6.52      5.21 o
   1   8  15      172.49      156.86      8.52 o
   2   8  15       60.39       53.31      5.99 o
   3   8  15       16.38       31.09      7.17 o
  -9   0  16      135.35      143.20      7.41 o
  -8   0  16      110.10      109.61      6.33 o
  -7   0  16       11.41       15.28      3.84 o
  -6   0  16      529.37      493.37     12.60 o
  -5   0  16      355.60      351.17      9.84 o
  -4   0  16        5.98        5.20      2.29 o
  -3   0  16      232.39      215.65      7.00 o
  -2   0  16      182.14      128.14      7.32 o
  -1   0  16      189.45      216.31      6.60 o
   0   0  16       86.67       87.69      8.63 o
   1   0  16      628.00      591.69     16.47 o
   2   0  16        5.47        6.13      2.64 o
   3   0  16        3.00        5.87      4.24 o
   4   0  16      614.05      564.73     16.35 o
   5   0  16        8.56        9.23      3.66 o
   6   0  16        8.80       11.93      3.99 o
   7   0  16      120.57      122.00      8.41 o
   8   0  16      409.51      400.89     14.40 o
  -9   1  16      203.72      214.48      6.43 o
  -8   1  16       28.24       26.13      2.70 o
  -7   1  16      477.06      472.06      9.73 o
  -6   1  16      609.75      619.23     10.39 o
  -5   1  16      511.43      493.74      8.66 o
  -4   1  16        2.78        3.95      1.63 o
  -3   1  16     1022.60     1020.86     14.58 o
  -2   1  16      556.41      558.48      8.96 o
  -1   1  16      401.96      381.13      6.75 o
   0   1  16      567.73      580.24     11.36 o
   1   1  16        2.68        6.64      2.07 o
   2   1  16        3.53        4.35      3.94 o
   3   1  16       70.05       65.33      3.90 o
   4   1  16      307.74      302.48      7.77 o
   5   1  16     2466.00     2344.23     42.64 o
   6   1  16       13.93       17.91      5.55 o
   7   1  16       30.71       38.29      3.83 o
   8   1  16       47.31       57.20      4.52 o
  -9   2  16       57.91       39.26      3.54 o
  -8   2  16      468.01      484.05     12.23 o
  -7   2  16        3.18        4.66      1.87 o
  -6   2  16       73.32       67.50      3.81 o
  -5   2  16      140.42      151.54      4.45 o
  -4   2  16      679.72      656.06     10.50 o
  -3   2  16      835.18      830.46     12.43 o
  -2   2  16       49.71       40.45      2.48 o
  -1   2  16        7.88        9.62      1.59 o
   0   2  16      213.05      207.34      6.11 o
   1   2  16      234.65      237.11      7.34 o
   2   2  16      117.80      115.81      4.56 o
   3   2  16       42.56       40.67      3.29 o
   4   2  16        1.29       -1.38      1.96 o
   5   2  16      899.21      898.93     16.73 o
   6   2  16      236.45      247.78      8.65 o
   7   2  16      263.61      266.05      9.19 o
   8   2  16       54.07       60.48      8.15 o
  -9   3  16      204.37      209.68      7.86 o
  -8   3  16      926.54      948.21     16.50 o
  -7   3  16        0.10        1.58      2.30 o
  -6   3  16       24.81       25.69      2.52 o
  -5   3  16       57.68       55.54      3.89 o
  -4   3  16        9.38        8.64      1.81 o
  -3   3  16        4.76        2.23      1.58 o
  -2   3  16      302.09      296.20      5.97 o
  -1   3  16        1.85        1.65      0.99 o
   0   3  16       97.39      105.29      4.37 o
   1   3  16      125.40      128.30      4.84 o
   2   3  16       14.98       13.06      2.47 o
   3   3  16      107.37      100.71      4.74 o
   4   3  16      476.14      446.94     11.99 o
   5   3  16        0.05        1.46      2.34 o
   6   3  16        0.29       -0.31      2.92 o
   7   3  16      142.96      146.38      9.41 o
  -8   4  16        0.01        3.18      2.56 o
  -7   4  16        1.71        2.64      2.38 o
  -6   4  16        1.07        1.97      2.18 o
  -5   4  16      206.43      187.59      5.59 o
  -4   4  16       18.09       19.65      2.44 o
  -3   4  16       42.42       46.26      2.99 o
  -2   4  16      422.69      425.25      7.73 o
  -1   4  16       67.55       68.18      3.55 o
   0   4  16       66.43       64.66      5.27 o
   1   4  16      324.95      313.48      7.81 o
   2   4  16        3.13        7.59      2.30 o
   3   4  16        4.07        7.34      2.44 o
   4   4  16       57.29       56.40      3.92 o
   5   4  16       16.77       19.02      4.96 o
   6   4  16      115.64      125.65      8.96 o
   7   4  16       81.97       82.25      7.72 o
  -7   5  16        1.24        2.68      2.46 o
  -6   5  16       49.36       50.55      4.20 o
  -5   5  16      364.36      367.47      9.48 o
  -4   5  16       29.70       27.34      2.81 o
  -3   5  16      171.30      161.63      6.03 o
  -2   5  16      300.40      304.93      6.37 o
  -1   5  16        2.75       -0.68      1.57 o
   0   5  16      115.42      121.90      4.92 o
   1   5  16        0.27        2.86      2.15 o
   2   5  16      198.57      191.83      6.14 o
   3   5  16       14.25       12.36      3.07 o
   4   5  16       11.31        9.80      3.15 o
   5   5  16        2.23       -1.02      3.80 o
   6   5  16       64.09       58.51     12.38 o
  -6   6  16        1.05        1.32      2.38 o
  -5   6  16       95.42       98.38      5.53 o
  -4   6  16       10.18       12.94      2.82 o
  -3   6  16      219.51      231.24      6.24 o
  -2   6  16       19.51       23.57      2.93 o
  -1   6  16      293.24      301.63      6.38 o
   0   6  16      133.10      147.17      5.45 o
   1   6  16      173.62      179.10      7.02 o
   2   6  16      127.47      127.79      6.08 o
   3   6  16      187.73      189.45      9.45 o
   4   6  16       11.78       14.46      4.49 o
   5   6  16      244.39      248.74     11.40 o
  -5   7  16        6.39        9.81      2.83 o
  -4   7  16       31.02       39.38      3.95 o
  -3   7  16      107.67      119.25      5.92 o
  -2   7  16      274.29      267.66      7.77 o
  -1   7  16       14.44       25.64      3.25 o
   0   7  16      426.84      492.04     17.82 o
   1   7  16        0.02       -1.27      2.69 o
   2   7  16      108.32       98.51      7.37 o
   3   7  16       98.04       87.86      7.49 o
   4   7  16      432.55      482.38     16.58 o
  -2   8  16        5.37        7.20      3.38 o
  -1   8  16      147.36      128.54      8.87 o
   1   8  16      160.15      170.09     12.38 o
  -9   1  17       62.39       52.29      3.98 o
  -8   1  17      239.90      241.68      6.20 o
  -7   1  17       11.63       21.51      3.28 o
  -6   1  17       65.09       67.49      3.54 o
  -5   1  17        3.63        4.34      1.68 o
  -4   1  17      126.48      139.92      4.14 o
  -3   1  17      100.90      116.08      3.75 o
  -2   1  17       18.47       17.66      2.03 o
  -1   1  17       35.07       28.07      2.79 o
   0   1  17      396.00      380.46      8.71 o
   1   1  17       84.42       85.59      4.39 o
   2   1  17       44.06       45.75      3.46 o
   3   1  17      260.67      248.01      6.87 o
   4   1  17        1.18       -2.62      2.15 o
   5   1  17      499.03      510.50     11.32 o
   6   1  17       96.20       88.82      5.96 o
   7   1  17      278.31      280.10     12.46 o
  -8   2  17      479.49      477.86     14.75 o
  -7   2  17       12.61       17.12      2.35 o
  -6   2  17        2.92        7.67      2.17 o
  -5   2  17      165.55      175.92      4.83 o
  -4   2  17        8.43       13.62      2.04 o
  -3   2  17       20.88       16.24      1.99 o
  -2   2  17        4.28        0.91      1.45 o
  -1   2  17      343.93      334.26      8.15 o
   0   2  17       61.57       66.22      3.93 o
   1   2  17       45.52       43.99      3.34 o
   2   2  17      225.14      212.09      6.35 o
   3   2  17       34.38       35.74      3.55 o
   4   2  17        3.50        2.76      2.34 o
   5   2  17       15.65       17.18      2.95 o
   6   2  17      469.20      484.09     11.18 o
   7   2  17       13.30       10.31      3.00 o
  -8   3  17       33.91       48.20      3.80 o
  -7   3  17        3.54       11.94      2.43 o
  -6   3  17      202.81      217.11      6.21 o
  -5   3  17        1.17        1.48      2.07 o
  -4   3  17      163.21      172.65      4.76 o
  -3   3  17       42.77       38.62      2.69 o
  -2   3  17      226.09      216.73      5.12 o
  -1   3  17       11.33       10.91      1.97 o
   0   3  17      109.77      107.43      4.76 o
   1   3  17      312.95      298.07     11.00 o
   2   3  17       59.08       59.46      4.00 o
   3   3  17      324.15      328.23      8.22 o
   4   3  17        3.20        0.49      2.20 o
   5   3  17      209.24      223.13      9.26 o
   6   3  17       81.99       74.56      5.64 o
   7   3  17      342.79      336.45     13.59 o
  -8   4  17        3.72        3.27      2.67 o
  -7   4  17      742.43      807.85     16.73 o
  -6   4  17       38.89       39.51      3.38 o
  -5   4  17      251.65      271.82      6.95 o
  -4   4  17      504.96      510.70      9.08 o
  -3   4  17       48.60       50.62      3.03 o
  -2   4  17        1.69        2.49      1.67 o
  -1   4  17     1672.58     1624.08     36.87 o
   0   4  17      740.08      742.29     14.29 o
   1   4  17       57.15       55.17      3.86 o
   2   4  17        7.56        7.26      2.37 o
   3   4  17       42.70       27.02      3.57 o
   4   4  17      889.02      903.07     16.93 o
   5   4  17       18.97       12.68      3.35 o
   6   4  17      434.09      469.99     16.58 o
  -7   5  17       32.47       34.03      4.42 o
  -6   5  17      280.67      287.67      8.58 o
  -5   5  17       11.37       12.54      3.15 o
  -4   5  17      163.75      183.07      5.67 o
  -3   5  17       99.34      108.72      4.42 o
  -2   5  17        7.88        6.03      1.89 o
  -1   5  17      519.31      524.24     10.02 o
   0   5  17       63.61       57.04      4.64 o
   1   5  17      547.86      493.88     10.81 o
   2   5  17        0.94        0.94      2.19 o
   3   5  17      422.55      449.14     12.22 o
   4   5  17      177.38      183.91      7.46 o
   5   5  17       75.32       75.04     12.71 o
  -6   6  17       38.52       45.85      4.37 o
  -5   6  17      198.97      205.10      7.20 o
  -4   6  17      144.38      139.39      5.73 o
  -3   6  17      112.12      117.07      5.43 o
  -2   6  17       29.54       29.19      3.20 o
  -1   6  17        0.03        0.14      2.31 o
   0   6  17       41.38       49.35      4.65 o
   1   6  17        0.45       -1.75      2.59 o
   2   6  17       64.94       62.31      5.14 o
   3   6  17       63.27       54.14      5.99 o
   4   6  17      163.10      172.17      9.54 o
  -4   7  17       15.77       13.59      3.12 o
  -3   7  17       62.75       76.16      4.94 o
  -2   7  17        0.32       -0.86      2.27 o
  -1   7  17        2.82        6.50      3.90 o
   0   7  17       85.34       90.60      9.76 o
   1   7  17       45.09       46.63      4.67 o
   2   7  17       39.61       26.98      7.98 o
   3   7  17       23.41       27.00      5.30 o
  -8   0  18      237.52      263.29      9.46 o
  -7   0  18      108.52      108.22      8.05 o
  -6   0  18      228.77      263.61      8.84 o
  -5   0  18       15.60       21.45      5.59 o
  -4   0  18      235.15      221.69      8.09 o
  -3   0  18       67.45       72.89      5.66 o
  -2   0  18       30.85       26.57      5.56 o
  -1   0  18     1557.34     1384.43     49.04 o
   0   0  18      212.18      235.27      9.54 o
   1   0  18      162.64      168.78      8.05 o
   2   0  18      237.83      237.39      9.56 o
   3   0  18     1005.00      958.61     24.88 o
   4   0  18       97.64      105.31      7.36 o
   5   0  18       29.83       41.38      7.49 o
   6   0  18      223.58      215.89     10.13 o
   7   0  18      267.51      275.26     11.85 o
  -8   1  18       15.70       14.54      2.46 o
  -7   1  18      376.87      372.48      7.89 o
  -6   1  18       11.62        9.93      2.08 o
  -5   1  18      846.17      874.78     13.61 o
  -4   1  18       19.22       22.21      2.32 o
  -3   1  18       72.94       81.89      3.52 o
  -2   1  18       74.40       62.65      4.07 o
  -1   1  18      322.33      327.87      8.10 o
   0   1  18      541.37      507.72     10.87 o
   1   1  18      798.92      730.56     14.09 o
   2   1  18      337.75      320.32      8.22 o
   3   1  18        8.76        9.41      2.81 o
   4   1  18        3.41        0.70      2.28 o
   5   1  18       35.88       39.17      3.81 o
   6   1  18       27.60       37.64      4.28 o
   7   1  18      100.45      123.12      7.06 o
  -8   2  18      241.27      239.77      6.99 o
  -7   2  18       11.72       10.06      2.25 o
  -6   2  18      392.39      402.18      8.83 o
  -5   2  18        4.08        3.80      1.79 o
  -4   2  18        0.08        1.47      1.66 o
  -3   2  18      243.21      236.43      5.48 o
  -2   2  18       31.45       39.67      2.95 o
  -1   2  18      602.62      578.84     11.97 o
   0   2  18       89.98       83.50      4.60 o
   1   2  18       34.18       32.46      3.21 o
   2   2  18       82.88       82.13      5.84 o
   3   2  18      252.00      251.46      7.76 o
   4   2  18        4.37        1.73      2.38 o
   5   2  18      660.80      656.17     13.59 o
   6   2  18        4.32        3.19      3.74 o
   7   2  18      119.08      120.63      6.01 o
  -8   3  18      519.05      514.80     12.58 o
  -7   3  18       43.24       38.65      3.40 o
  -6   3  18       21.84       18.71      2.71 o
  -5   3  18       96.43       92.64      4.11 o
  -4   3  18       58.47       51.36      3.19 o
  -3   3  18      112.58      121.59      4.03 o
  -2   3  18       38.78       33.51      2.85 o
  -1   3  18       11.01        5.21      2.39 o
   0   3  18      188.30      170.84      8.54 o
   1   3  18       76.26       70.18      4.23 o
   2   3  18      184.50      176.68      7.05 o
   3   3  18        3.85        5.57      2.49 o
   4   3  18        1.21        0.60      2.31 o
   5   3  18       55.80       58.67      4.41 o
   6   3  18       11.15        3.57      3.30 o
  -7   4  18       14.15       14.17      3.12 o
  -6   4  18        0.00       -2.90      1.93 o
  -5   4  18       17.96       17.57      2.66 o
  -4   4  18      160.53      151.26      4.64 o
  -3   4  18        0.27       -0.28      1.64 o
  -2   4  18       43.12       45.36      3.35 o
  -1   4  18      162.01      142.39      5.49 o
   0   4  18       23.16       24.23      3.00 o
   1   4  18       10.64        9.45      2.94 o
   2   4  18      190.21      172.19      8.98 o
   3   4  18       13.90       15.50      2.96 o
   4   4  18        6.85        3.14      2.98 o
   5   4  18      157.24      168.40      7.58 o
  -6   5  18        0.72        3.45      2.52 o
  -5   5  18      216.37      218.27      8.47 o
  -4   5  18       30.79       36.74      3.25 o
  -3   5  18       86.96       95.10      4.22 o
  -2   5  18        2.52       -0.84      1.95 o
  -1   5  18      313.71      278.58      7.81 o
   0   5  18       28.30       20.15      3.03 o
   1   5  18       41.79       42.03      3.69 o
   2   5  18       77.60       70.40      4.59 o
   3   5  18       14.44       14.99      3.45 o
   4   5  18        4.21        2.42      3.09 o
   5   5  18        6.29        3.68      4.49 o
  -5   6  18      129.40      150.49      8.75 o
  -4   6  18       64.74       73.51      4.88 o
  -3   6  18        6.10        6.20      2.55 o
  -2   6  18      142.62      148.93      6.69 o
  -1   6  18        0.22        3.34      2.51 o
   0   6  18      142.78      132.85      6.74 o
   1   6  18       11.46       14.29      3.67 o
   2   6  18      159.60      158.42      7.85 o
   3   6  18       47.05       48.00      6.21 o
  -2   7  18       62.48       76.81      7.33 o
  -1   7  18        8.43        8.80      4.89 o
   0   7  18      165.62      177.88      9.33 o
   1   7  18      182.70      197.69      8.96 o
  -8   1  19       22.12       22.50      2.79 o
  -7   1  19       15.19       19.00      2.86 o
  -6   1  19       53.39       58.29      3.57 o
  -5   1  19        1.85        4.26      1.94 o
  -4   1  19        6.41        5.42      1.90 o
  -3   1  19        3.22        1.01      1.70 o
  -2   1  19        0.42        3.56      3.72 o
  -1   1  19        5.08        4.99      2.23 o
   0   1  19      209.39      206.74      6.47 o
   1   1  19      218.25      211.04      6.56 o
   2   1  19       16.37       14.10      2.64 o
   3   1  19        7.18        5.95      2.48 o
   4   1  19       32.18       28.93      3.94 o
   5   1  19       26.21       28.40      3.61 o
   6   1  19       14.74       13.18      3.25 o
  -7   2  19       34.19       35.51      3.10 o
  -6   2  19        3.03        4.06      2.22 o
  -5   2  19      180.83      197.57      5.42 o
  -4   2  19      158.66      164.37      4.86 o
  -3   2  19     1320.44     1313.15     18.57 o
  -2   2  19      170.67      201.19      6.50 o
  -1   2  19       14.60       18.06      2.72 o
   0   2  19       48.24       40.76      3.96 o
   1   2  19      299.05      287.79      7.82 o
   2   2  19      145.83      150.42      5.62 o
   3   2  19       38.35       44.41      4.37 o
   4   2  19      197.88      195.61      6.71 o
   5   2  19       21.06       22.95      3.42 o
   6   2  19       15.11       18.07      3.29 o
  -7   3  19      113.52      119.15      5.78 o
  -6   3  19      458.51      465.99     10.04 o
  -5   3  19       35.35       30.64      2.88 o
  -4   3  19      105.28      108.00      4.39 o
  -3   3  19      849.85      839.95     16.37 o
  -2   3  19      678.97      668.90     13.68 o
  -1   3  19      103.42      110.72      5.88 o
   0   3  19       11.82       12.40      5.30 o
   1   3  19      185.48      200.04      6.52 o
   2   3  19      568.44      558.24     13.85 o
   3   3  19      125.47      136.15      7.20 o
   4   3  19      157.23      146.28      5.85 o
   5   3  19       89.66       86.79      5.74 o
  -6   4  19        4.63        8.20      2.48 o
  -5   4  19      390.46      388.40      8.88 o
  -4   4  19       19.94       21.05      2.52 o
  -3   4  19       58.62       66.01      3.57 o
  -2   4  19        0.11       -0.05      2.24 o
  -1   4  19      441.92      427.19     10.21 o
   0   4  19      132.08      131.25      5.41 o
   1   4  19      521.55      540.68     13.72 o
   2   4  19        1.74        1.47      2.48 o
   3   4  19      212.97      227.92      8.32 o
   4   4  19       18.93       16.51      3.62 o
   5   4  19        9.93       11.00      4.86 o
  -5   5  19      135.65      136.51      6.16 o
  -4   5  19      256.11      257.85      9.20 o
  -3   5  19       50.66       43.24      3.46 o
  -2   5  19      130.37      138.73      5.86 o
  -1   5  19      402.71      386.71      9.68 o
   0   5  19      118.42       92.31      5.16 o
   1   5  19      362.75      376.81     14.40 o
   2   5  19      103.41      107.15      7.35 o
   3   5  19        0.04        3.27      3.11 o
   4   5  19       62.83       59.31      6.68 o
  -3   6  19      210.18      233.21      8.76 o
  -2   6  19       48.95       51.02      6.10 o
  -1   6  19        8.67        8.63      2.81 o
   0   6  19      151.28      136.27      6.00 o
   1   6  19      464.87      462.15     12.85 o
   2   6  19      102.17      110.72      6.82 o
  -7   0  20      423.22      450.20     20.22 o
  -6   0  20       33.01       26.88      4.11 o
  -5   0  20        1.02        0.43      2.54 o
  -4   0  20      533.06      563.67     15.43 o
  -3   0  20        4.34       13.69      4.15 o
  -2   0  20      171.19      160.48      8.52 o
  -1   0  20      544.70      484.19     18.41 o
   0   0  20      410.15      446.82     14.62 o
   1   0  20      171.21      171.08     11.57 o
   2   0  20       33.98       37.66      5.18 o
   3   0  20       23.60       27.54      4.72 o
   4   0  20     1433.73     1452.33     35.93 o
   5   0  20     1411.22     1432.75     62.23 o
  -7   1  20        7.47        7.69      2.43 o
  -6   1  20        2.71        6.58      2.15 o
  -5   1  20      118.19      123.46      4.64 o
  -4   1  20        0.78        1.36      1.80 o
  -3   1  20      514.16      512.49     11.56 o
  -2   1  20      145.43      130.03      5.56 o
  -1   1  20      146.54      160.14      5.82 o
   0   1  20        8.25       11.14      2.63 o
   1   1  20      158.47      163.20      5.99 o
   2   1  20      191.63      179.49      9.69 o
   3   1  20      376.65      392.38      9.81 o
   4   1  20       75.51       68.59      4.72 o
   5   1  20      204.77      231.32      8.65 o
  -7   2  20      105.51      109.42      5.42 o
  -6   2  20       35.19       36.01      3.72 o
  -5   2  20       21.68       20.31      2.57 o
  -4   2  20        0.09       -0.31      1.88 o
  -3   2  20       49.71       70.00      5.00 o
  -2   2  20       16.25       16.12      2.87 o
  -1   2  20       81.91       70.80      4.56 o
   0   2  20       27.38       32.33      3.46 o
   1   2  20       65.66       61.58      4.27 o
   2   2  20       43.99       59.71      4.27 o
   3   2  20       69.71       78.03      4.80 o
   4   2  20        0.34        3.03      3.00 o
   5   2  20        2.74        3.71      2.91 o
  -6   3  20       32.94       33.90      3.46 o
  -5   3  20        0.03       -1.39      1.95 o
  -4   3  20      110.91      113.56      4.39 o
  -3   3  20     1661.11     1611.90     27.52 o
  -2   3  20      108.69      123.80      5.73 o
  -1   3  20       10.50        4.66      2.86 o
   0   3  20       11.49       17.95      3.00 o
   1   3  20       11.13       13.50      2.92 o
   2   3  20       85.41       87.88      5.13 o
   3   3  20      174.25      160.64     13.67 o
   4   3  20       16.57       18.34      3.72 o
  -5   4  20        5.15        4.68      3.62 o
  -4   4  20       14.71       16.80      2.52 o
  -3   4  20        0.00       -0.90      2.43 o
  -2   4  20        0.00       -2.15      2.32 o
  -1   4  20       25.42       23.34      3.38 o
   0   4  20        1.98       -0.12      2.32 o
   1   4  20       16.18       19.82      4.51 o
   2   4  20        0.08        1.20      2.87 o
   3   4  20       71.85       72.86      4.95 o
   4   4  20       14.63       10.15      5.31 o
  -4   5  20       73.89       97.57      8.87 o
  -3   5  20       85.08       99.52      6.70 o
  -2   5  20        7.85        5.82      2.79 o
  -1   5  20        0.66        0.56      2.60 o
   0   5  20      184.56      172.72      7.52 o
   1   5  20       71.72       74.62      4.96 o
   2   5  20        8.16        4.14      3.25 o
  -6   1  21        0.02       -0.91      2.04 o
  -5   1  21        1.06       -2.60      1.91 o
  -4   1  21        9.44       12.87      3.08 o
  -3   1  21        0.42        1.42      2.42 o
  -2   1  21       27.93       31.45      3.58 o
  -1   1  21        0.36       -0.26      2.30 o
   0   1  21       12.47       10.22      2.76 o
   1   1  21        0.01        2.61      2.37 o
   2   1  21        2.73        3.09      2.44 o
   3   1  21        6.27        7.83      2.71 o
   4   1  21       37.61       31.72      4.70 o
  -6   2  21       67.34       79.95      4.32 o
  -5   2  21       29.69       32.15      3.04 o
  -4   2  21       15.12       13.01      3.81 o
  -3   2  21      651.76      699.50     14.74 o
  -2   2  21       19.17       15.58      3.13 o
  -1   2  21      226.19      240.69      7.52 o
   0   2  21       31.84       33.72      3.57 o
   1   2  21       10.41       13.99      3.39 o
   2   2  21       44.70       43.87      4.06 o
   3   2  21      123.52      129.41      5.93 o
   4   2  21      102.50       92.74      6.39 o
  -5   3  21      129.27      135.66      5.00 o
  -4   3  21      696.03      749.91     15.63 o
  -3   3  21        0.25        2.36      2.71 o
  -2   3  21      225.78      242.68      7.73 o
  -1   3  21      149.57      154.93      6.15 o
   0   3  21      134.13      148.37      6.10 o
   1   3  21        1.69        6.10      2.67 o
   2   3  21       18.81       24.91      4.04 o
   3   3  21      235.53      241.31      8.90 o
  -4   4  21       16.95       26.76      3.73 o
  -3   4  21      106.76      126.58      7.76 o
  -2   4  21        7.76        5.61      3.83 o
  -1   4  21      301.65      330.98      9.16 o
   0   4  21       69.67       77.09      5.08 o
   1   4  21      197.55      190.90      6.91 o
   2   4  21       25.47       18.16      3.34 o
  -2   5  21       57.93       85.45      5.41 o
  -1   5  21      352.11      351.62      9.60 o
   0   5  21       34.42       47.64      4.32 o
  -5   0  22      448.36      547.72     18.31 o
  -4   0  22        0.59        1.15      5.21 o
  -3   0  22      233.52      253.91     11.40 o
  -2   0  22      225.00      220.86     10.36 o
  -1   0  22      120.38      130.09      8.98 o
   0   0  22      401.94      392.15     14.17 o
   1   0  22      196.65      178.99     15.31 o
   2   0  22       64.55       64.25     12.87 o
   3   0  22       18.55       10.31      4.03 o
  -5   1  22      110.54      109.01      6.22 o
  -4   1  22       80.48       82.64      5.45 o
  -3   1  22      128.01      135.82      6.19 o
  -2   1  22      354.58      405.58     14.81 o
  -1   1  22      446.37      412.52     10.50 o
   0   1  22       43.20       42.42      4.06 o
   1   1  22       34.69       39.34      3.86 o
   2   1  22        7.25        9.90      2.91 o
   3   1  22       41.72       40.33      4.11 o
  -4   2  22        7.88        6.87      2.98 o
  -3   2  22      214.52      241.72      7.89 o
  -2   2  22        9.67       10.06      3.13 o
  -1   2  22        9.24       12.41      3.20 o
   0   2  22        2.65        4.49      2.57 o
   1   2  22      247.34      247.05      7.86 o
   2   2  22       79.55       75.49      5.12 o
   3   2  22       22.83       19.53      3.41 o
  -4   3  22        5.54       12.50      3.29 o
  -3   3  22       17.55       17.07      3.33 o
  -2   3  22        1.40        2.37      2.74 o
  -1   3  22       81.81      102.11      5.77 o
   0   3  22       34.54       40.25      4.15 o
   1   3  22        2.34        5.35      2.83 o
   2   3  22       55.03       48.67      4.38 o
  -2   4  22       23.51       23.18      3.66 o
  -1   4  22       26.67       30.34      3.82 o
   0   4  22        0.56        1.19      2.92 o
  -3   1  23      220.41      210.55      7.52 o
  -2   1  23      118.66      140.60      6.86 o
  -1   1  23        2.50        6.50      2.76 o
   0   1  23       98.94      109.50      6.96 o
   1   1  23       36.41       26.75      3.66 o
  -2   2  23       48.30       47.58      4.42 o
  -1   2  23       26.01       30.38      3.87 o
   0   2  23      163.43      155.30      9.09 o
   1   2  23      187.61      187.18      7.08 o
 
